# Supplementary material for: The conserved ribonuclease aCPSF1 triggers genome-wide transcription termination of Archaea via a 3′-end cleavage mode
Source: Nucleic Acids Res. 2020 Aug 28;48(17):9589–605. doi: 10.1093/nar/gkaa702 (PMC7515710; doi:10.1093/nar/gkaa702)
Supplement: gkaa702_Supplemental_Files [file gkaa702_supplemental_files.zip]

Archive with 5 entries (5 files):
- Dataset S1. Defined transcriptional units (TUs).xlsx
- Dataset S2. Identified primary TTSs by Term-seq.xlsx
- Dataset S3. Prevalence of uridine-rich sequences in the IGRs among Archaea.xlsx
- Dataset S4. Differential transcriptomes.xlsx
- NAR-02037-H-2020-SM-R1.pdf
