# Supplementary material for: The conserved ribonuclease aCPSF1 triggers genome-wide transcription termination of Archaea via a 3′-end cleavage mode
Source: Nucleic Acids Res. 2020 Aug 28;48(17):9589–605. doi: 10.1093/nar/gkaa702 (PMC7515710; doi:10.1093/nar/gkaa702)
Supplement: gkaa702_Supplemental_Files [file gkaa702_supplemental_files.zip › Dataset S2. Identified primary TTSs by Term-seq.xlsx]

## Sheet: Term-seq
Dataset S2. Term-seq identified primary transcriptional termination sites (TTSs) in M. maripaludis S2 and decreased termination efficiency in ▽aCPSF1
Position: TTSs defined by the algorithm described in supplementary method;
Upstream gene: the gene upstream of corresponding TTS .
nt to stop codon: base numbers between TTS and the upstream gene stop codon.
S2_head.reads and ▽aCPSF1_head.reads: the head reads of the TTS in strains S2 and ▽aCPSF1, respectively.
S2_ratio[+1]/[-1] and ▽aCPSF1_ratio[+1]/[-1]: the reads ratio between TTS and the adjacent downstream position in strains S2 and ▽aCPSF1, respectively.
Sequence from -30 to +5: The RNA sequence between the 30 nt upstream of the TTS (-30) and the 5 nt downstream of the TTS (+5)
Position	Upstream gene	Strand	nt to stop codon	S2_head.reads	S2_ratio[+1]/[-1]	▽aCPSF1_head.reads	▽aCPSF1_ratio[+1]/[-1]	Sequence from -30 to +5
10581	MMP0001	+	196	6	1.21428	3	1.04225	UAAAAUUAAUAGAAACAUAUGUUGGGCCAGCAAUA
11518	MMP0002	+	38	32	1.14035	12	1.03399	AAAAAUAAAAUAACUUUUUUCAAAUUUUUUAAAUU
11474	MMP0003	-	43	45	1.25714	32	1.12549	AGUUAUUUUAUUUUUUUAUUACUUUAUUUUAAAGA
16447	MMP0006	+	26	54	1.50467	9	1.09677	AUAAUUUUUAUUUUUACUUUUUUUAAUUUAAAAAA
17620	MMP0007	+	47	53	1.60227	66	1.45205	UAAAAUAAAAAUUAAUUUAUUUCGAUUUUUCCCUG
17565	MMP0008	-	37	10	1.10989	2	1.01105	UUUAUUUUAUUUUAUUUUAUUUUAUUUUUUAGACA
20408	MMP0010	-	98	22	5.39912	29	2.11534	AUUGACGAAAUAAAUGAUAGUUCAAACCUUAAAUU
24148	MMP0013	+	101	48	1.66666	31	1.37349	CUAAAUUCCAAAUCUAUUUUGUACUUUUUUGAGUU
24041	MMP0014	-	20	10	1.10989	1	1.0101	UAUUUUAUAAUUUUUUUAAUUUUUUAUUCUAAGAG
26617	MMP0017	-	56	10	1.52629	3	1.09677	UUUAACACAAUAAUUUAAUCUGACUUUUUUAUAAU
28933	MMP0020	-	56	136	1.68341	119	1.25319	CUUUGAAUCUUUAUUGUUUUUAUUAUUUUUUAAUU
30431	MMP0021	+	25	7	1.10937	1	1.01613	AAUAAUAAAUUAAUUGAAUUUAAUUUUUUUCCCGA
30398	MMP0022	-	13	16	1.21917	4	1.0597	AAAUUAAAUUCAAUUAAUUUAUUAUUUUUUACAGA
32880	MMP0024	+	18	23	1.1036	-326	0.734744	UUAUAUGGAUAAAUUCUUUUUUAAAUUUUUAAAAA
32881	MMP0025	-	35	141	1.44479	527	1.37751	UAUUCACUAUUUUUUUACACUUUAUUUUUUAAAAA
42158	MMP0027	-	23	15	3.49958	22	1.84612	GGUUUAAUUAUUUUCAAAUUAAUUUUUUUUAUAUA
44756	MMP0028	+	44	15	1.10714	2	1.01449	AUUUUAAAAAAGAAAAUAUGUUAUUUUUUUAAUUA
44724	MMP0029	-	53	62	1.65263	25	1.22936	AAAAUAACAUAUUUUCUUUUUUAAAAUUUUAAAAA
47803	MMP0030	+	146	22	1.84612	3	1.05	UUGUAAAAUAAUUAAUGAUAUUCCAAUUUUAAGAG
48880	MMP0031	+	125	12	1.66663	8	1.08247	UAAUAGAUUACUACACUAUUUUUUAUUUAUCAGUU
51888	MMP0033	+	142	14	1.18182	11	1.04453	AAAAAGAAAAAAUAAAAGAGACAUCGUUCUUCUCC
52730	MMP0034	+	16	69	1.95832	40	1.12346	CUUUAACAAAUUAAUUUUAAUUUAUUUUUUAGUGG
54470	MMP0036	+	120	42	3.21041	60	1.42253	ACCUAAUUUUAAUGAAUAUUUAACUUUUUUAACAG
55060	MMP0037	+	112	6	1.10345	-1	0.992806	AAGUCAUACAUACUGCACACGUAAUUAUCAUUCUA
54872	MMP0038	-	103	24	1.23762	3	1.01744	UAUUUGAAACUUCAUUAUUUGUUCUUUUUUUAAAU
55782	MMP0039	-	94	9	1.49997	22	1.37288	AUAUUAAAAAAAACAGGUAGAAAACUUGAUGAACG
56837	MMP0040	-	109	44	2.75993	57	2.07545	AACUCCGAAAAAAAGAAAAAUAUCUAGGGUUGGAA
58555	MMP0041	-	50	7	1.41174	6	1.11321	UGACAGAAUCCAAAGCAGAGAUUCCAAUCCAUCUG
59583	MMP0042	-	60	26	1.39393	62	1.48062	UCUGUUACAAAAGAAGAUACUAAAAAGUCUGAAAG
63070	MMP0044	+	156	18	1.32142	11	1.18033	AAGAGUAAGACCUUAUCUUUCAAUUUUAACAUAUC
63912	MMP0045	+	31	133	1.74719	31	1.24219	UACAUUUAACUAGCUAUUUUAACUUUUUUUAAAAU
64455	MMP0046	+	71	36	1.44999	33	1.11538	CCAGUAAUCUGUCCUUUUUUUGCCAUUUUUCCUAA
66812	MMP0050	+	28	50	2.04164	10	1.11363	AAUUUAAAAUUAAAUUUAUAAAUCUUUUUUAGUGA
67141	MMP0051	+	29	165	2.07842	131	1.57456	ACUUAUUUUAAAUACUUUUUUAGAAUUUUUGGAAA
68136	MMP0053	-	20	22	1.33333	2	1.03509	AGAUUUUUAAAUAUAUUUAAGCUCUUUUUUGCAGA
70072	MMP0056	-	30	13	1.19117	3	1.15789	AUAAAAUAGAUUUCCCCAAUUUACGUUUUUUAACC
71276	MMP0057	-	20	45	1.45454	18	1.1978	AAUUGAAUAAAUCCUAAUUUUUAAUUUUUUAAUGA
73588	MMP0058	+	24	1986	1.87258	971	1.48405	CAAUAAUUAAAUAACUUUUUUAAAUUUUUUAAAUU
73596	MMP0059	-	33	65	1.26104	2	1.00461	UUUAAAACUAAAAUAAAACUCUUUUUUUUUGAAAU
74134	MMP0060	-	26	503	2.75261	573	1.77537	CUAAUUAUUUUACUCUUUUUAAAUUGUUUUGAUUU
75110	MMP0062	-	19	89	1.41014	71	1.16322	UAGUAGAAUAAUCUACCUGCUUCUUUCUUUAGAAA
76379	MMP0063	+	20	66	1.21154	37	1.05082	AAGAGAAUAACUUUCUUUUUUUAAUUUUUCAAACU
78406	MMP0065	+	64	131	1.91608	36	1.64285	CUAUUAUAUAUUUUUCAGAAUAUAUUUUUUCAAAA
78822	MMP0066	+	38	194	2.06593	280	1.46053	AAUAUUUUUUUAUUCUUUUUUUCAAAUAUUCAAAU
80648	MMP0068	+	60	16	2.99975	22	1.34374	UUUUUAUAUUUUAAAAUCAAAUUAUUUUUUAUGAA
81066	MMP0069	+	118	453	3.55931	271	3.16798	UAAUAUUCAUUGUGGGGUAUUGUCCACACAGUUUA
82260	MMP0070	+	120	17	1.56665	1199	3.12966	GCGCUCUACCAGGCUGAGCCACUGAAGCACACUUA
82574	MMP0071	-	87	17	1.31481	1	1.00157	AAAAUAAAAAUGGUAGCCCAGCGCGGAUUCGAACC
84858	MMP0072	+	29	14	1.82348	6	1.15789	AUAACUCAAAUUUUAUUUUCACAUUUUUUUACAAU
86193	MMP0073	+	38	84	1.37004	29	1.10507	UUAAUUAUUUUUUUUAAUAUUUCUCAUUUUAAAAA
87503	MMP0076	-	105	7699	2.14586	15377	1.9005	GAAUCACUCAUUCGAUUCUUUUAUUUUUUUAUUAG
88729	MMP0077	+	40	18	1.21951	12	1.17391	CAAAUUUAAUAAUCUUUUAAUUUUUCUUUUAAAGA
88550	MMP0078	-	155	18	1.59998	13	1.38234	UUUUAUCAGUUGGUGAUACCGGCUGAAUACAAAGU
90377	MMP0079	+	15	47	1.44339	11	1.19298	GAUAUUAAAAAAUAAUUUUUUAUAUUUUUUAAAAU
91765	MMP0080	+	165	14	1.37837	8	1.02685	CAGGGAAAUAAAAUUUUAACUUACCCUAACAGAUG
95095	MMP0083	+	32	298	2.43961	184	1.6595	CCUUUUAAUUUUUAAUAAACUUACUUUUUUAGAAA
97056	MMP0086	-	121	33	3.53827	123	2.41378	GCCAUACAAUGCAAUUUACGCGGUAACCGAGCGAA
97728	MMP0087	-	33	37	1.61666	26	1.30588	UUCAUUUCUAAAAACUUUUUUUGAAUUUUUAAAGA
100124	MMP0089	-	6	9	1.37498	48	1.5647	AAACUUAUUGAAAAACAUAGGUGAAUCUAUGUUGG
101827	MMP0091	-	11	95	1.33569	515	1.26963	GUGGAAAACUACCCACUAAUCUCUUUUUUUGGUGU
102506	MMP0092	-	17	139	1.27308	110	1.12168	UAAAUUCAAAUAACGCUUUUCUACCAUUUUAUUAU
102873	MMP0093	-	22	440	1.67901	173	1.27287	AAUUAUAAUUAUUUUAGAUAUCUUUUUUUUAGACU
103224	MMP0094	-	50	15	1.23809	32	1.11034	GGUAGUGAAAAAAAGGAUAGACACUAUGCCAAUUA
105953	MMP0095	+	61	20	1.37036	19	1.13103	AAAGCCUUUUAAUUCCUUCAACUAUUUUUUCGUCA
105883	MMP0096	-	12	12	1.18461	14	1.11864	AAAGAAUAUUUAAAUUAAUUUUAUUUUUUUACCCA
107759	MMP0098	-	27	971	2.90019	632	1.94469	UAAUUUAUUUUAACCUUUUAAUCUAUUUUUAAAUU
109266	MMP0100	-	31	69	1.87341	28	1.31111	UCUAUUUUUAUUCUUUUUUUAUUUUUUUAUCGCGA
111759	MMP0102	+	57	14	2.39986	7	1.38887	AUUAAAAAAUCAACAUACUUUUUUAUAUUUGAAAA
112903	MMP0103	+	183	11453	1.514	2704	1.22395	AAUUGCCUCGGUGGCUCAGCCUGGUAGAGCGCCUG
114416	MMP0104	+	52	10	1.5882	4	1.0404	UCCACUAUUAACAUUUAUAUAUUACUUUCUCAGAU
115028	MMP0105	+	14	96	1.76799	34	1.14719	AAAACUUGGGAAUUAAUCUUUUAUUUUUUUAUUGG
116250	MMP0107	+	39	7	1.87489	14	1.1647	UACAUAUUUUUAUUAUUUUAUAUCUUUUUUAGAUA
117403	MMP0108	+	20	10	2.11099	31	1.31313	UACAGAAUAAUUUUUUUACUUAUUUUUUUUCAGGU
120016	MMP0110	+	25	6	1.33332	3	1.04225	UUUAAUUAUUAACUUAUUUUUAAAAUUUUUAGGUA
120506	MMP0112	-	36	14	2.39986	3	1.08571	UAUGCCCAAUUUAUACUCCCAUCUUGUUUUAUCAA
124108	MMP0115	+	87	24	1.42104	15	1.14423	AAUCAUUACUUUUUUAUCCCAUCAAGUUUUAAUUU
125221	MMP0116	+	36	21	1.2	23	1.29114	UUUUAAAAAUAUUUUAUUUAUUUUCUUAUUACAUU
130258	MMP0123	+	22	147	2.58063	42	1.42857	UUAAAUAAUUUUUUUAUUUUUUUUAUUUUCAGUUG
130862	MMP0125	-	117	27	1.96425	8	1.08989	AUUUAUUUCUUCCCCAGAACAGAUUUUUUUAUUGG
133593	MMP0127	-	32	193	1.83189	552	2.1948	AUUACUAAAACAUAUUUCUUUUUUAAUUUUCAGCG
134963	MMP0128	-	33	9	1.81811	5	1.33331	UACCUUUUUUUAAUUUAUUUUUCGAUUUUUCAAAA
137203	MMP0130	+	43	28	2.27267	4	1.15384	AUUAUAUCAUUACAAAAAAUCUCUUUUUUUAAAUA
139417	MMP0132	+	45	83	1.32806	22	1.05405	UAUUUUAAAAAACUAUUUUUAAACUUUUUUCAAAG
139419	MMP0133	-	26	226	2.04629	269	1.56159	AUAAUUCUCUUUUUUAUUUUUUAUUUCUUUGAAAA
141453	MMP0134	+	112	57	1.28079	154	1.34763	GGUAUAUAGCUAAUAAUUAGAUUCCCCAAUUUCCC
143008	MMP0135	+	182	15	1.18987	9	1.09	GAAUUCCCUGAAAAAGCUACAGUUGGCGAUAUCAU
143392	MMP0136	+	45	217	1.85433	53	1.35333	UUUUAUUUUAUUAUUUUUUACAUUAUUUUUCGGUG
144442	MMP0137	+	31	26	1.83868	49	1.44954	AAUCACAAAAUACAAUUUUUAAAAUUUUUUGAAAA
148259	MMP0139	+	40	21	2.61526	84	1.40975	AGGUAUGCCUAAUUUCUUUUUUCUUUUUUUAAAAU
150596	MMP0141	-	33	71	3.02851	54	1.52427	AUUUCUUUUUUUUUAAUUAUCGAUUUUUUUGGUGA
154179	MMP0144	-	19	17	2.2142	184	1.68148	UCGUUGAAUAAAUUAAUAUUUUUUAUUUUUGUGAU
159974	MMP0148	+	43	57	1.57575	4	1.10526	UUUUUUUCUUUUUUUAAGUUUUAAUUUUUUCUGUA
161769	MMP0151	+	19	919	1.56798	923	1.36353	CGCUUUUUUAACGAAUUAUUUUUCAAGUUUAACGA
163489	MMP0152	+	17	36	2.16125	206	1.29855	AUGGCCAUUUUAAUUCUAUUUUUUUUUAUUGAUUU
163911	MMP0153	-	14	17	2.06243	3	1.01948	AAAAAUCAUAAAAUAACUUAAAACUUUUUUAAGGU
167318	MMP0155	+	58	98	1.4	47	1.11353	UAACCUUUUUUUCAUUUUUUACUCAUUUUUAUAUU
168058	MMP0156	+	143	16	1.14035	27	1.05973	AGAGACAGAUGCAAGAGCAGCAAAUGCAGUACGAA
168387	MMP0157	+	87	11	1.1028	25	1.07837	UCUGCCAUAAUUUUGCAUAAUCUGGGCUAUGACAU
169092	MMP0158	+	20	1680	1.73203	1288	1.4044	UAAAAAAUAAUUAAAAUAUCUUCUUUUUUUAAUCA
169152	MMP0159	+	80	24	1.13953	35	1.06542	CAAAAAAAUUAAAAAAGUAAUUUAAUUCACGUUUC
172156	MMP0162	+	150	51	1.74999	25	1.22727	GAAAAUGGAACCAAGUACAUCAUGUUUGGUGGAAA
173135	MMP0163	+	31	357	1.61979	166	1.21813	UAAAUAAAAUACUUUUUUUUAUUUUUUUUAAAAUU
173076	MMP0164	-	76	187	1.37177	205	1.35103	AUUAAGCUACAAUUACUUCUUUUUCUUCUUCGGAU
179418	MMP0170	+	40	6	1.23999	1	1.05	AAGUGUUUGAAUCUCUUUUAAUUUCUUUUUCAUUC
181790	MMP0173	+	91	12	1.18182	5	1.05435	UGUCAACAAGACCACAAAAUAUUAAUUUUUGAAGU
181549	MMP0174	-	147	11	1.45831	33	1.22603	AAUUUAACGCCAUCUCUAUCAUAUUUUUUUAUCAG
183658	MMP0176	-	46	95	1.56547	79	1.37089	AUAUCAUUUUAAUUUUCAUUUAUUAGUUUUAAAAC
186676	MMP0178	-	2	7	7001	0	1	AAAUGCGGUUGAAUAUUUCAAUAAAUAAUUAAAAA
190614	MMP0180	-	27	36	1.57142	21	1.26582	UAAAUUACUUUUUUCAUAAUUCUUAAUUUUAAAAG
191187	MMP0181	-	53	218	2.1978	76	1.65517	AAAAUAUUGUUUUAUUUUUUUUAUUAUUUUACUUG
191969	MMP0182	-	55	47	1.90383	19	1.15702	CUAUUAAUUCUUUUUUAAGUUUACUUUUUUAAAAU
192369	MMP0183	-	38	76	1.51351	54	1.16071	UUGAAUUCACUCGAAUUUAUCUUCUUUUUUAAAAA
195238	MMP0186	+	79	15	1.20548	6	1.04959	AAUUAAAAAUCAGUUAUAUUUUAUCUUUUUCCAAG
195193	MMP0187	-	36	11	1.17187	15	1.14706	ACUGAUUUUUAAUUUUUUUUAACUUUUAUUAAAAU
197700	MMP0188	+	3	314	1.45772	129	1.22711	UCGAGGGUUCAAAUCCCUUUCCCUCCACUUUUUGA
198553	MMP0189	+	144	58	2.87091	25	1.5319	UUCCCAAGGUAUUUCCCACCUUUGGGCAAAUAUAA
198616	MMP0190	-	30	6	1.27272	11	1.17187	UAAGGUACAUCUCUCUCUUUUUUCUUUUUUAACCC
201933	MMP0192	+	19	11	2.37483	143	2.29999	AAUGCGAUUAAAUUCUUUUUUUAAUUUUUUAAAUA
203390	MMP0194	+	58	51	1.30723	17	1.10759	UUUAAAUUCAAAUAUUUUUUAUUUAUUUUUUAAUU
212038	MMP0204	+	37	47	2.95825	50	1.37037	AUAUAAAUAUACUACUUUUUUUUAUUUUUAAACGA
213403	MMP0205	+	72	59	1.73749	28	1.33735	UUAAAAAUUUCUUUUAUAUCUACAUUUUUUGUAGU
216519	MMP0209	-	40	8	1.34781	5	1.23808	AUAAAUUAAUUUUUCGAUAUUUUUUGUUUUAACGA
218172	MMP0210	+	22	8	1.38093	1	1.12498	GAGACUAGUAUCUUUUAUUUUUAACUUUUUUAUCU
218848	MMP0212	-	68	106	2.04949	42	1.60869	AAAUUUUUAACAUCCAAAUUAUAAUUUUUUGAAAC
221514	MMP0214	-	31	9	1.56246	10	1.47617	UAGUGAAAAAAUGAAAGCAUUUGACAUAAUGAAAG
222651	MMP0215	+	29	34	1.73911	7	1.12069	AUAUUUUUUUAUUUUAUUAACUCUUAUUUUAAAAU
227262	MMP0219	+	45	34	1.89471	27	1.35526	UAAAAUUUUAUACAUUUUUUACUCUUUUCUCAAAA
228870	MMP0220	+	37	14	1.93327	9	1.16071	UAAUAAUUUUUAUUCCAUUUCGUAAUUUUUAGAGA
230579	MMP0221	+	70	103	3.28884	42	1.50602	CAAUCAUAUUUAAAAUAAUUUUUUUAUUUUGGGGU
230856	MMP0222	+	29	10	1.45453	2	1.02273	GGUGUAAUUUAUGAAAUUAGACGCAAAAGUUUCAA
232431	MMP0224	+	23	59	1.65555	32	1.23021	AUUGUAAAUUUUCUUCUUUUUUAAUUUUUAAAAAU
234254	MMP0227	-	55	17	1.51514	174	2.19999	AUUUCAUUUUUUGUUCUUUUUUUAAGUUUUAUCAU
237999	MMP0228	+	26	11	1.11579	3	1.03061	UUAAUUUAUUUUUAUGUUAUAUCUAUUUUUAAAAU
237961	MMP0229	-	46	62	2.06895	35	1.42682	UAUAACAUAAAAAUAAAUUAAUAUUUUUUUGAAUG
238755	MMP0230	-	24	17	1.94439	9	1.24324	GAAUAAUUAAUUUAUUUUACUUUUAACUUUGAAAA
241456	MMP0233	+	95	10	1.3846	8	1.18604	AAUAUAUUUAAUAUCCAUAUUUAUUAUUUCAUUGU
242678	MMP0234	+	43	71	1.51824	12	1.10435	UAUAAAAUAUUUAACUAUUUUUUUAUUUUUAAUAU
243548	MMP0235	+	20	230	2.63119	70	1.45751	GAUGCUUUAAACUACCUAUUUUUAAUUUUUGAGGA
244511	MMP0237	+	118	17	1.54837	15	1.18293	CCUGGAUUUUAAUAUUGUUUUUAUUGUUUUCAUCA
245811	MMP0239	+	22	6	1.66659	22	1.32835	CCCAGUAGUGGUGUUUUUAUGAUAUUUGAUAGCGA
248202	MMP0241	+	102	50	1.39682	40	1.13423	AAUAAUUUUCCAUUUUUCCAUUAAAUUUUUCGCGU
249779	MMP0245	-	26	326	2.46188	760	1.85586	AUAAAUUAAUUUUUUACUAUACUCUUUUUUAAGGU
250381	MMP0247	-	82	8	1.38093	3	1.02632	AAAAAAGCCAGAAUUAUUUAUGAAUCUGCUUAUCC
250766	MMP0248	-	191	30	1.34091	47	1.20259	AACCCUGGAAGGCUCAAAAUAUUUAAUUUUGAAAA
251109	MMP0249	-	43	232	1.62533	59	1.22605	AAACCAUUUAUUUUUCAUUUUAAGCUUUUUUAGGU
251393	MMP0250	-	79	37	1.42045	79	1.27241	UAAAAAAAUUGGUUCAGCAGGAAGAUUUGGAUCAA
253592	MMP0252	+	69	412	1.6983	582	1.8484	AUUUUUUUCUAUUUUUUAUUAUUUUAUUUUGUUAU
257411	MMP0254	+	51	6	1.31577	2	1.03279	UGGAAAAUGAUGUAUUUAAGGCAGAUAUGCACAUA
258241	MMP0256	-	75	37	1.2327	37	1.08852	UCUUGAAUUACUUCUUUUAAUUUCUGUUUUGCUUU
259589	MMP0258	-	27	1915	1.61437	2054	1.23272	UAAUUACUUUUCCGAAUACUCUCUUUUUAUUUUAG
259899	MMP0259	-	104	9	1.10588	4	1.01878	GGAGGUGUACUUUAUGGAAUACAUAUACGCAGCAU
260928	MMP0260	-	96	20	1.18348	23	1.05665	UAAUGCAUUAAAAGAAUUACUUAAAAGUUCAAACA
261811	MMP0261	-	33	67	1.64423	30	1.3125	AUAUUUUAUAUCGGCAUAAUUUAUUUUUUUAACUU
264952	MMP0263	+	125	17	2.13326	42	2.5555	UUCUUUGGAAAAGUAAUGUACAUAUUUUUAAAUAA
265924	MMP0264	+	24	34	1.84998	20	1.48779	GAAUAAUUAGAUUUUAUUUUUAUAUUUUUUAAGGG
266375	MMP0266	-	44	12	1.41378	12	1.21428	AAACUUUUUUAUUCUUUUUUUUAUGUUAUUUAAUC
270025	MMP0270	-	57	18	1.5294	1	1.0625	AAACCAUAAAUUUCUUUUAUUUUAUUAUUUGCAUG
274295	MMP0274	+	47	33	1.62263	18	1.48647	AAAAAUCCAAAACUUACUUUUUUUAUAUUUAAAAU
277177	MMP0276	-	26	12	1.5714	9	1.24324	UUAAUUCUUUUUUUAAUUUAUUAAAUUUUUAAGCU
278294	MMP0277	-	73	26	1.81248	5	1.125	UAAAAAUAAAAUACCCAAACUAUUUAUUUUGGCAU
280213	MMP0278	+	167	7	1.26922	10	1.17241	AAGUAGCGAGAUAGAAAUAGAUUUUAGAAUUGAAA
281485	MMP0280	+	39	73	1.53284	36	1.13585	UAACUUAUUUUUUAAAUUUUAAAUAUUUUUUAUCG
283495	MMP0281	+	96	10	1.14285	6	1.07895	UAAAUUCAGCUAAUUUUUUUUCAAUUCUUUCAUCA
283366	MMP0282	-	35	20	1.38461	4	1.04762	AAUUCUACGUAAAUAUCUUUUCCUUUUUUCAUUGC
284520	MMP0283	+	35	12	1.19355	5	1.03268	AAAUAACCUCAUUUGGCCAUUUUUUAUUUUCAAGU
286563	MMP0284	+	122	11	1.22449	5	1.03759	AAUUUAACUUAACUUAAUAAUUUUCUCUUUCGGAG
288095	MMP0285	+	59	28	1.23333	0	1	CAAGUUAUUGUGGCAUCCUGAUUAUAAUCCCGAAG
288286	MMP0286	+	10	6	1.19354	18	1.1125	UAAUUUACAAAAAAAGGUAGGGAUCAUGGUAUACG
289094	MMP0287	+	18	21	1.63634	11	1.0873	CUUGAGCUUUAAAUUUUAAUUAUUAAUUUUAAAUG
289850	MMP0289	-	26	57	1.87691	42	1.43749	AUAAAUACAAUAUUCCUUUUUUAUUUUUUACAGUG
291632	MMP0290	+	46	96	1.26891	19	1.05429	UUAUUGAAUAUUUUAUUUAUUUUUAUUUUUAAUUU
293083	MMP0291	+	81	76	1.40641	123	1.33424	ACAAUAUUUAUGUCUACAUUUUUAUUUUUUAUAGA
292917	MMP0292	-	82	44	1.33846	33	1.11538	AUGUUUUUCUAACUUUUUCUUUCAUUUCUUCAAAG
295153	MMP0294	+	24	60	1.41379	23	1.16312	AAUUAAUAUUUCUUUAAUACCUUUUUUAUUACGUU
296273	MMP0295	+	115	91	1.99999	56	1.16185	UCUUAUUUUAUUUCCUUCUUUUACAUUUUCAAUCG
297294	MMP0297	-	48	69	2.27775	178	1.3991	UUUUACUUAAUUAAUAGAUUUUACAUUUUUGGUGA
298616	MMP0298	+	47	618	1.31807	1229	1.34945	UAAUUCUUUUAAUUAACUUUUUUAGUUUUUAUUUU
300695	MMP0300	+	181	6	1.33332	2	1.04444	UGUUUUUGAGGUUAUUUCAGAAGAUACUAUCUGUA
300929	MMP0301	+	35	22	2.04757	14	1.46665	UUUUAUACUUAUUCAAUUAGUUUUUAUUUUAACGU
301474	MMP0302	+	22	82	1.16633	45	1.09184	AAGCUUAAUUUUUUUUAUUUUUUUAUUUUUGUUCA
301432	MMP0303	-	35	100	1.25575	38	1.08154	UAAAAAAAAUUAAGCUUUAUUACUUUUUUUAACAU
306567	MMP0309	+	29	207	2.78447	118	1.55924	AUUUCUCUAUUUUUUGAUUUUACUUUUUUUAAUUA
307745	MMP0311	+	60	6	1.22221	8	1.1194	UAUUCAUAUUCCCAUCAAAUAGCCUUAUUUUGGCA
308642	MMP0313	+	32	94	2.04443	20	1.20618	AUAUUAUUUUUUUUAAUUUCGAUUAUUUUUGUGAA
314151	MMP0317	+	36	425	2.91441	475	2.10209	CAUGAAUUACUAUUUUUUUAAUCAUUUUUUAAAAU
314165	MMP0318	-	42	103	1.57865	110	1.44898	UAAAAUACUUUUUUUUAAAUUUUAGAUUUUACAUU
315906	MMP0319	-	31	8	1.57139	-2	0.931037	UUUCAUUAAUUUAUACAUCGAUACUUUUUUAUUUA
318348	MMP0321	+	176	6	1.49996	12	1.24489	AUCGGGUAAAACCACAUUAGCUUACGCGAUUGCAA
319655	MMP0322	+	22	24	1.26966	6	1.08219	UCUUUUAAAAAUUUAAGUUAAUUCUUUUUUAGUAU
321139	MMP0325	-	30	122	2.32607	41	1.44565	CUUAUUUAAAUCUGCUUUUUUACAUAUUUUAACAC
324442	MMP0326	+	53	48	1.87271	13	1.2549	UGUUAAAUUUCUUUUUUUAUAAAAUUUUUUAAAAA
326055	MMP0327	+	13	30	1.58822	17	1.26562	GAAUAAGUAAAUUCUAACUUUUAAUUUUUUAAUAU
327273	MMP0329	+	10	6	1.49996	3	1.0566	UCAUACUUUCAGUUCUUUAAGUGAUAACAUGUUUA
328103	MMP0330	+	193	15	1.31914	6	1.07317	GCCAUCCAUUUCUAAUUUUUCAAGUUUUUUUACAA
327787	MMP0331	-	125	12	1.23529	25	1.22321	GGGAUUUUUGUCGUUCUUAAUAAUUCUUUUGAUUC
331418	MMP0333	+	24	25	1.32467	6	1.06061	CUUUAAAAUAAGCUGGCUUUUCUGUUUUUCGGGUG
332816	MMP0335	+	73	221	2.34755	151	1.53546	UAUAUUACAUUUCAGAAUCCAACUUUUUUUGAAUA
335564	MMP0339	+	0	14111	4.59058	4895	2.49603	UCGGGGGUUCGAAUCCCUCCGGGUCCGCCAUUACU
339321	MMP0341	+	0	1126	9.10066	166	2.31745	UCGGGAGUUCGAAUCUCCCCGGACUCACCAUUUUU
339804	MMP0343	-	63	9	1.39129	16	1.19047	UCCAAAUUCUCCCGAAAUUACUACUCUUUUAUCAU
340560	MMP0344	-	31	123	1.9044	134	1.69072	UAUUUAAACUAUUUUUUACUUUUUUAUUUUAAAAG
341574	MMP0345	-	23	6	1.85702	6	1.24999	AAAUUAAAAUUUACCUUUUUUUAUUUUUUUAAUAA
342435	MMP0346	-	32	44	4.38436	28	2.47361	AUUUAAAAAUUAUUUUUUUCUUAAUUUUUCAGGUG
343771	MMP0347	-	43	11	1.78566	17	1.45945	UUGAAUUAUUUUUUGGAUUUUUUCGUUUUUUAAGU
344200	MMP0348	-	19	53	2.32497	14	1.77774	AAAAACCUUAACUUUCAUUGUUCUUUUUUUGAUUA
344899	MMP0349	-	40	13	1.9285	5	1.17241	UUUUUAAUUUUUUAGUAUAUUUUUAUUUUUCAAAU
346608	MMP0350	+	198	10	1.47617	8	1.57139	GGCUUUAGACGUCGCAUUAAAAUCGUUAAAAGUUA
347584	MMP0351	+	69	11	3.19956	12	2.49981	AUAAUCACGCUAGAAUUUACAAUGAAUUACAAAAA
349789	MMP0353	+	14	10	1.29411	1	1.025	UGGAAAUUUGAAAUAAAUUUUUUAUUUCAUUGUGA
351228	MMP0354	+	194	6	1.22221	1	1.01961	UUCAAAAUAUCCUCAAUUCCCAAAUAUUUUGGUUC
350850	MMP0355	-	165	12	1.39999	16	1.17778	CUAAAACUUUAGCAUACUUCUUUUCAUUUCCAGUG
355866	MMP0359	-	55	7	1.17073	10	1.14706	UUAUAAAUACCCCUGCACAAUUUCAUUUCUACAGA
357881	MMP0360	+	181	6	1.13636	2	1.04651	GAUUAGUAUUAUCCCUAUUUUUUUAUUUAAGAAAU
359508	MMP0363	-	50	7	1.27999	2	1.11111	UUUAGCAUACGUUUCAAUUUUACUUUUUUUAGAAG
364283	MMP0366	+	197	6	1.66659	3	1.15789	AGAUUCUUUAAAAAUUAUAAUAUACAUUUUGGCAG
366972	MMP0369	+	34	807	5.05526	478	2.74452	UUAAAUACUUUUUCUUUUUUAUACUAUUUUGGUGA
368425	MMP0370	+	36	94	1.78991	63	1.52066	UAGUAGUAACCCUAUUUCUUAUCUUUUUUUCAAUC
369180	MMP0372	-	52	1841	3.49796	726	2.20199	UACCAAACCAUUUCUCUUUUUUUGAUUUUUAAAAA
370632	MMP0373	+	115	102	2.29112	140	1.58333	CCUUUUUUAAGUCUAUUUUUUACCAUUUUUCGAUA
372673	MMP0375	+	128	13	1.14444	4476	1.66697	CAGCAGGGAUGACAAUCAUCAUCGAGUGGUUUAUA
381394	MMP0382	+	31	25	1.69443	6	1.26086	UGACUUACUUUUAUUUAAUAAAAUUUUUUUACAGA
383571	MMP0383	+	63	13992	3.95814	17473	2.02964	UAAGUGGGUCUUUUGACCCACUUUUUCUUUUUUAG
384043	MMP0384	-	37	26	2.36835	89	1.31228	CCAUUUUAAAAAAAAUUUUUUUAAAUAUUUAACCC
384354	MMP0385	-	14	22	1.70965	23	1.16084	UACCAUUACUCCCUAAACCCUUUUCUUUCUAAAGA
385150	MMP0386	-	132	7849	2.18726	8944	1.62406	UCUUAUUGUUACUUUUUUAUUUUCUUUUUUCAGAA
386329	MMP0387	+	33	69	1.40351	13	1.05936	CUAAAUAAAACCAAAAAAUAUUAAUUUUUUAAAGU
386312	MMP0388	-	16	50	1.22421	66	1.2716	AAGAAUUACUUUAAAAAAUUAAUAUUUUUUGGUUU
388443	MMP0391	-	36	74	1.63793	127	1.34986	AUCUUUUUUAACCAUUAUUUUCAUUUUUUUAAUUA
389674	MMP0392	-	52	7	4.49825	1	1.0303	UAAAUAAUAGAAAUAUAUAUCAAAUUCCAUCAAUA
391227	MMP0393	-	34	24	1.44444	14	1.17073	GUUUAAAUCCUAUUUUUUAAAAACUUUUUUAAAGU
391813	MMP0394	-	22	18	1.39999	29	1.3625	AUAUCUGAUUUUCUAUUUUAUAAUUAUUUUAUUGU
394439	MMP0396	+	42	89	1.35178	119	1.16643	CUAUUUUUCAAAUUUUUUUUAUUCAAUUUUAUUUA
397298	MMP0397	+	21	71	2.20337	47	1.48958	AAUAAAUAAUUUUAUUUCUUUUCUGUUUUUGAUAA
399169	MMP0399	+	110	25	5.16597	40	1.85105	GGAAUUAAAUGCAAACAUAGUGUACACUCAGCAGU
399748	MMP0400	+	26	65	2.14033	24	1.36922	UUAAUUUUAUAUUAUUUUUUUUAUUUUUUUGGUGA
400702	MMP0401	+	6	8	1.33332	3	1.0566	GAGAUUGAAAAGGAUUUAAUUUAAACUUUUAGGUA
402118	MMP0402	+	42	19	1.42221	7	1.07292	UCUAAACCUUAUUUUUUUACAAUAUUUUUUUACAA
405334	MMP0405	+	18	175	1.80275	34	1.17172	UGCCCAAUUUAAACUAAUUCUUUUUUUAUUCGGGA
406248	MMP0406	+	134	13	1.10156	2	1.01143	UAUGAUUUCCCUUCCAUCUCCGUAAAGAUCCAUCU
405959	MMP0407	-	170	97	1.37308	90	1.25281	UUUUUCAGGGAAAUUUUCCCUAAUUUUUUUCAAGU
407657	MMP0408	+	36	10	1.3846	2	1.11764	AUAAAAAAUUAAACUAUUUUUUCAAAUUUUCAACA
407612	MMP0409	-	29	8	1.26666	7	1.29165	GUUUAAUUUUUUAUUUUUAUUUAAUUUUUUAACUU
409784	MMP0411	-	83	9	1.56246	14	1.14141	AAAUUAUUUUAUUUUAAUUAUUCCCCAUUUAAAAU
414056	MMP0413	+	28	21	1.80766	268	1.76571	AAAUACUCUUUUUACUAUUUUUAAUUAUUUCAAAA
414058	MMP0414	-	33	90	2.47539	7	1.05147	AAAUUUUUAAACUUUUUUAAAAUCUUUUUUGAAAU
417972	MMP0415	+	195	7	1.19444	0	1	UCUAGGAUCCCAGGCUGUUACAUACCUUCAACUGC
420358	MMP0418	+	35	26	1.78785	6	1.23999	UCUUUUUUUUAGUUUUUAUUACCUAUUUUUCCAAA
422135	MMP0419	+	158	233	1.83512	77	1.34222	UUUUUACUUUUUUUUUACUUUUUUAUUUUUAAAAU
423280	MMP0420	+	28	28	2.037	71	1.94665	AACCUUUAAGGUGGAAAAGAUGUACCAGAUUAUUA
424216	MMP0421	+	32	10	1.26315	31	1.31958	UAAAAUCAUCAAGAAAAUAGGGAAAAAUAUGGAAA
424715	MMP0422	+	48	25	1.64101	7	1.125	UAUUCUCAAACAGUUAAAACAAACUUUUUUAAGCG
426256	MMP0423	+	68	9	1.29031	34	1.44736	UCUUGUCUUAAAUUUUAAAUUACUCUUUUUAAAUA
426267	MMP0424	-	48	12	1.46152	3	1.06383	UCAAAAGACCAAAUAUUCUUUUUUCACUUUAAUCA
428179	MMP0426	+	18	6	1.14634	1	1.01124	UACAUAAAAUAAUUUCUCUUUUGAUUUUUUGAAAA
428180	MMP0427	-	44	45	2.40621	48	1.44036	UUUUAAAAUAUUUUUCUAAAUUAAAUUUUCAAAAA
429247	MMP0428	-	14	34	1.87177	24	1.32432	UUUUAUGAAAUUCUAAAAAUUUUCUUUUUUAAAUA
430941	MMP0429	+	27	159	1.82383	85	1.22727	UAAGUUCUUUUUUAAUUUUUUUAUUUUAUUACAUC
431685	MMP0430	+	18	18	1.43901	43	1.25444	GUCGAAGAAUAAUCUUUUUUUCUGAUUUUUAAAUU
431708	MMP0431	-	22	33	1.65999	30	1.18987	UAAAAUAACAAUACUAUUUUUUAAAUUUUUAAAAG
434523	MMP0433	+	47	13	1.13	11	1.05914	UAAAUUAUUUUAAUAUUUUUUUUAGGUUUUUGAAG
434482	MMP0434	-	33	62	2.01638	107	1.73793	AAAUAUUAAAAUAAUUUAUUUUUAAUUUUUAAGAU
439500	MMP0439	+	22	11	1.15493	1	1.01111	AGAAAUAAUUCUUAAUUUUUAUCCGAUUUUAAGAA
440226	MMP0440	+	29	37	1.50684	30	1.09146	AUUUUUUCACCAUUAUUUCUAUUUAAUUUUAAUUU
440436	MMP0441	+	15	75	2.0135	120	1.28037	CUGAGCGUUAAAUAACUUAAUUUUAUUUUUGUUAU
441099	MMP0442	+	170	36	1.25532	112	1.29946	AAACAAACAAGUUCUCGUAGUUGACACUUUAGAUC
441512	MMP0444	+	63	273	1.65625	127	1.16956	AAUAUUUACUUCUUUUUUAAUAUUACUUUUAAUUU
442499	MMP0447	-	31	216	1.85714	239	1.46589	UUUAAAUUAUUCUUUUUUUUUAAAUUUUUUAAAUA
445582	MMP0452	-	29	32	1.68084	8	1.14814	AAUAUCGCUAAUUCCUUUUUUAAAAUUUUUAAAAC
447659	MMP0455	-	44	8	1.24999	1	1.04348	AUACUUUUUUAAAUAAUACUAUUUACUGGUUAAUA
451881	MMP0457	+	51	107	1.428	219	1.1551	AAUUAUUUUAAAUUCUUUUUUUAAAUUUUUAACAG
454118	MMP0458	+	3	781	1.91559	2100	3.16272	ACCCGAGUUCAAAUCUCGGUCUCCGCGUUUUUGAU
454987	MMP0459	+	149	367	3.44665	36	1.34951	UUUCCCAAGAUAUUUCCCACCUCGGGCAAUAUAAA
462501	MMP0464	-	20	6	1.5454	6	1.35292	CAAACAUUAAUCUCUUUUGCUACUUUUUUUAGUUU
473692	MMP0476	-	25	20	1.57141	35	1.2	AAUAACUUGUUUACUCUUUUCACAAUUUUUCAACA
476399	MMP0480	+	150	30	1.19108	30	1.05608	UUAACCCUAUUUUUUCAAUAUUCUCUUUUUCAGUG
478546	MMP0482	-	25	13	1.29545	18	1.27272	CUUAAGCUUUUUUACUUUUUUAAAUUUUUUAAAAC
485746	MMP0487	+	31	8	2.33311	4	1.49994	UUCUUUUUUUAUUUUUUAUAACAAUUUUUUGUAAA
486352	MMP0489	-	73	32	1.91426	17	1.40475	AAUAACCUCCACAUAUUUUUUUAAUUUUUUAAACU
487165	MMP0490	-	24	13	1.64997	9	1.15254	GAUUAAUUUAUUACUUUUUUAAACUAUUUUCCACA
489215	MMP0493	-	22	8	1.38093	18	1.74997	GAAAAUAAUCCUUUUCUUUUUUUAUUUUUUAAAUA
501265	MMP0496	+	139	9	1.49997	3	1.21427	UACUUUCAAAAAUAUCUUUUAAUUCAUUUUCAGAG
502734	MMP0498	+	76	31	1.63264	14	1.17948	CAGCAAAAUAAUUAUUUUUUUUAGUUUUUUUAGAA
504477	MMP0500	+	101	41	2.28121	42	1.67741	AGAGUGUUUAUUCACUUUUUAAGUCUUUUUGAAUC
507594	MMP0502	+	21	7	1.23333	4	1.02878	UGUGAUUAAAUAAACUUUUUUAAAUUUUUUUAAGA
517291	MMP0511	+	50	31	6.16581	2	1.28567	GAUUUUUUCUUCCUUACACUAGUUUCUUUUGGAAA
520991	MMP0514	+	81	11	1.91659	0	1	UUCUUUUUUAUCUACUUUUUUUGUAUUUUUUAUAG
522603	MMP0516	+	42	23	1.33823	12	1.20339	AAACUAAAUUAUAAUUUAAUAUUCAUUUUUGUACA
523552	MMP0519	-	14	8	2.9995	1	1.1111	AAAACUAAAAUUAUAGCUUUUUUUCAUUUUAAGGC
529994	MMP0524	-	51	75	4.26073	19	7.33122	UAAAAUAAUAUCCAUAUCUUUUAAUUUUUUAAAAA
532483	MMP0526	+	132	6	1.13953	15	1.10949	AGUUCAGGUAAUAGUUCAAGGGGACACCACGUAUG
532907	MMP0528	-	80	65	1.73863	8	1.03865	AAAACUAUCCCCCUAACUUCUAAAUCACUUAACGU
533436	MMP0529	-	197	159	2.22307	280	2.56424	AUACCCCAGAAAAAUUAAUUCUGGGAUAAUAUAAA
536708	MMP0531	+	73	8	1.24242	9	1.22499	AAAUCAGUAUAACUUUUUAUAUUCUUUUUUACAAA
538311	MMP0532	+	49	15	1.68179	1	1.02703	AAUCUUCCUAAAAUUCUCUUUUUUCCUUUAAAUCG
538998	MMP0533	+	46	18	1.89996	13	1.19117	AAAUAAAUAUUAUUCUUUUACUAAUUCUUUGGAUA
539165	MMP0534	-	29	16	1.37208	8	1.10256	AAUUAUUAAAAAUCUUUUGAAUAUUCUUUUAAUGA
541038	MMP0536	-	26	7	1.46664	2	1.14285	AUAAUUAAAUUUUUUAUUUUACAAAAUUUUAAAUU
543327	MMP0538	+	50	22	1.64704	19	1.23456	CUUAUUUAUUUUUCCGAUUUUUUAAUUUUUAUUAA
544944	MMP0539	+	39	41	1.41836	27	1.24107	AACACAUUAAUUUUCGAUUUUUUUAUUUUUACUAU
545764	MMP0540	+	20	20	1.48779	9	1.12162	CUUAAAAUAAUUAUUUUUACUUUUCUUUUUACCGA
546469	MMP0541	+	47	14	1.41175	20	1.19802	GACUUAAAACAGCUUUUUUCGAACUUUUUUGCUUU
547230	MMP0542	+	80	45	2.28568	109	1.72185	AAAGCCUCAUAUUGUCAUAGGUGACCUUUCAAAAA
547856	MMP0543	+	157	16	2.23068	5	1.13888	CGAAAACAUAGAUUGCAAACUUUAUGCUGUAAACU
548899	MMP0544	+	175	8	2.33311	12	1.28571	AGAUAUAGUUUCAAGUGUAGAUGUACCUCCAUUUG
550621	MMP0545	+	20	30	1.52631	25	1.21367	UGAAUGUUAAAUAUUCUUUUUUUAAUUUUUAACAG
551449	MMP0546	+	20	13	1.3421	10	1.06667	UGGAUGUUAACCAAUACUUUUUUUAAUUUUGUCAA
554010	MMP0549	+	18	19	1.32203	16	1.09467	AGAUUUAUUUAAUUCUUUUUUAAUUUUUUUAUAAA
554982	MMP0550	+	25	89	2.77996	38	1.74508	AAUAAUUUUCUAAACUUUUAAACUAAUUUUGGUGU
556585	MMP0553	-	56	49	2.25638	27	1.2967	UUUUAACUGUAUCAGAAACUUUACUUUUUUCGAUU
559054	MMP0555	+	37	8	1.24242	1	1.02778	UUUCAAUCCCAUAAACGUUUUCUACAUUUUCUUUA
561232	MMP0559	+	21	124	2.22771	78	1.61904	GGAAAAUAAGUAUUUCUCUUUUUAAUUUUUAAAUU
562025	MMP0561	-	23	15	1.29411	14	1.26415	UAAAUAAUUUUUCACGUUUUUUAAAUUUUUGAAAA
562807	MMP0562	-	10	7	1.41174	3	1.05454	UUUUAAUGAAAUUUAUUUAAAUUUUUUUUUAAAUU
563218	MMP0563	-	40	26	7.49838	4	1.28569	UCAAUAUUUAUCCCCGAUAUAACUUUUUUUAGGAA
565674	MMP0566	-	23	69	1.82142	62	1.56363	AUUAUAAUAUAUAUCUUUUUUAUUAAUUUUAGAUU
571686	MMP0572	-	35	379	2.04121	277	1.47189	UUAAAUAAUAUCUUCUUUUUUUAAAUUAUUAUCCG
573182	MMP0573	+	20	10	1.18518	2	1.01149	UGACAGAUAAUUUAUUUUUUAAUAAUUUUUCGUUU
573498	MMP0574	-	70	129	1.25097	75	1.13889	UAUGUUCUUUUAAAAUUUACAUUUAUUUUUAAUUU
573532	MMP0575	-	36	1617	1.76562	1407	1.48888	AAUUAAUUAUUUACCCUUUUUUUAAAUUUUGAGUU
573806	MMP0576	-	155	55	1.26316	98	1.29429	GAAACGAAAAACGUACUCAGAGAUGACGAUGAAGC
574641	MMP0577	-	199	116	1.61702	107	1.26225	ACGAAAAAGUCGUUGAAAAGGUUGUUGAAUUCGUA
575053	MMP0578	-	58	21	1.34426	7	1.04516	CAAAUGUAUUAUAAAAUGAAACAAGAUUAUCUAAG
577831	MMP0581	+	17	10	1.9999	1	1.05882	UUUUGAAAUUUAAUAUUUUACUAUUUUUUUAUGUG
578988	MMP0584	-	41	39	2.21871	64	1.78048	UUUUUUCAAAAUCUUUUUUUAAUAUUUUUUAGUUG
582602	MMP0585	+	53	169	1.61232	88	1.15068	AGGGGACACGUUAUAUAAUUUUCUUUUUUUCGGUA
587453	MMP0589	+	122	6	1.11764	1	1.00559	UAGUCAAUUGUUACAUAUUCUUCGGUUAUUUUUGC
587316	MMP0590	-	20	18	1.44999	16	1.08939	AAAACACUAACUCGUUAUUUUACUAUUUUUCCAGU
588047	MMP0591	-	21	142	2.10937	81	1.47368	AAAGAAUAAUCUACAUUCCUUUACUUUUUUAAUGU
588699	MMP0592	-	39	8	1.33332	3	1.05454	UAUGAAAAAAAUACACUACUUAUUUUUUUUAAGUU
593358	MMP0596	+	60	20	1.33898	99	1.66	GGGUAAAAGAAAUUUUUGAUAACGUAUAUUCAGUA
594061	MMP0597	+	53	74	1.53623	31	1.12705	UUAAAUAACCUUAAAAUAUUUCUUUUUUAUAAAAU
595504	MMP0598	+	53	9	1.52938	18	1.10286	UUUACCAAUUCAUCUAUUUUUUCAAAUUUUAACGG
596114	MMP0600	-	123	38	1.99997	41	1.40594	AAGAAAUUUUAAAGACUCUUUUUUAAUUUUAACCA
596994	MMP0601	-	21	219	2.14659	276	1.78632	UUUGAAUAAUCCUUCUUUUUUAAACUUUUUAAUUA
599301	MMP0603	+	166	12	1.15789	7	1.03125	UCAACGUACUCUCUUAAAUAUUUAUAAUUUACUUG
599990	MMP0604	+	25	358	2.19333	121	1.39672	AUUAAUAAAAUUUCUACAAAAUCUUUUUUUAAGUA
600623	MMP0605	+	23	97	1.4949	83	1.1687	GAAAUAAAUUUAUCUUUUUUUUUAAAUUUUAAAAA
600617	MMP0606	-	37	39	1.30952	18	1.04813	ACCAAUAUAAUUUUACUAUUUUUAAAAUUUAAAAA
603086	MMP0608	-	16	12	1.33332	4	1.05	AUCUUAAAAAAUAACUUUUUUUAAGUUUUUAGGUU
607101	MMP0610	+	180	24	1.66665	11	1.10577	GGAAAAUAAAAUAAUCGUAGAUACUUCUUCAAAAG
607540	MMP0611	+	24	22	1.15385	4	1.0303	CUUUAAUUUAUUCCCAUUUUUUAACGGUUUCAUAA
609102	MMP0613	+	24	26	1.83868	3	1.12	CAAUAAAUCUUUUUUUAAACUUUUUUUAUUAAAUU
609929	MMP0614	+	180	1007	1.77581	4451	2.73393	UAUUGGCAGUAUCACGAAAUCAACUGCCAAGUAAU
609807	MMP0615	-	156	705	1.69664	1628	1.47298	CCAAAGGUAGAUACAUUAAUCCUGCUUUUUUAAAA
613376	MMP0617	+	19	7	1.34998	4	1.15384	CCUAUCAAUAAACUUUUUUCUAAUUAUAUUAAUUU
615899	MMP0620	+	83	264	3.37836	138	1.62727	UUAAUUAUAAUAUCUAUUUUUUCCUGUUUUAAAAG
618826	MMP0624	+	28	384	1.54623	310	1.28598	AAAUUUUUUGAAAAUAAAUUCUCUUUUUUUAAAUU
618875	MMP0625	-	41	1885	2.63628	3101	1.95739	UGCUAAAAUCGCACUUUAAUUUCUUUUUUUAGAAU
619060	MMP0626	-	172	17	1.16346	15	1.03597	ACCUGUGUUAUCGUUGAAGUAUUAGACAAAAACUU
619644	MMP0627	-	134	45	1.59999	70	1.17544	AUUUAUCUUCAGAGACAUGGCAAAAGAAAUGAAUA
620651	MMP0628	+	74	22	1.64704	3	1.04545	UAAAAAAUCGAAUACCCCUUUAUAUAUCUUGAAAA
621166	MMP0629	+	22	404	1.52468	530	1.24146	CCAACUAAUUUUUCUUUUUUACAUUAUUUUAUGUU
621298	MMP0630	-	24	33	1.73332	17	1.18681	UUUUAAUCCAGAUCUUACUUUUUUUACUUUGACCA
624311	MMP0631	+	57	20	1.35087	6	1.10909	UUAAAUAUUAUUCAUAAUUUAGACUUUUUUAAUAU
625637	MMP0632	+	36	10	1.62496	5	1.10869	UCUUGUUAUAUUUUUUUAUUUUUUUAUUUUAGUGA
626341	MMP0633	+	18	194	1.85087	85	1.48295	GAAGAAUAUUAAUCCUUUUUUUAAUUUUUUAAGGG
629868	MMP0636	+	24	52	1.4127	25	1.23364	GAAUAAUAAAUUAUUUUUUUCUUAAAUUUUAUCAA
630442	MMP0637	+	16	15	1.5357	35	1.25547	ACAAAUCAAACUAAUUAUUUUUUUAUUUUCAAUUA
632816	MMP0638	+	44	10	1.14492	30	1.19867	UUCUUUUUUUUAAAUUUUUAAAAUAUUUUUCAAAA
632843	MMP0639	-	25	1373	1.49212	1991	1.49294	AAUAAUUCCUCUAAAUCUUUUUUAAUAUUUGUUUU
633814	MMP0642	-	33	8	1.2857	6	1.21428	UUCUAAAUUUCCAGUAGAUUACACCAUAACUAUUA
636033	MMP0643	+	53	54	1.42519	26	1.26	ACAUGAACCAUACAGUGUUUUACUCUUUUUAAUUU
635955	MMP0644	-	30	39	1.32231	25	1.20661	UAAUUUAACUUAAACUUCCUACAACUUUUUCAAAC
638295	MMP0646	+	61	29	1.29293	11	1.12222	GCAGUUUUCGCUCUUACUUAUUUCCAUUCUGUGGU
638055	MMP0647	-	181	18	1.4186	2	1.02564	UAACAUUUCUACUGCCAUUUUAUCCAUUUUAGAAU
643703	MMP0651	+	40	51	1.76118	-11	0.847224	UAAUCUUUAAAUUAAAUUUUAAACAUUUUUAAAAA
646761	MMP0654	+	40	1505	2.8789	1119	2.15599	UUUCAUUUUUAACUAUUUUUUUAUUAUUUUAAAAU
647032	MMP0655	+	59	21	3.99957	23	1.26744	UAUUACUUUAGAAAAUAAUCAUCCAUUUUUAAGAU
647638	MMP0656	+	38	39	1.14338	287	1.46591	AAUGAUUAAUUCUCUUUUAAUUUUUAUUUUAAAGU
647646	MMP0657	-	29	207	1.39884	115	1.17372	ACUUUUUUAAAUUUUCAAAAAUACUUUUUUAAACU
648022	MMP0658	-	23	32	1.66665	7	1.06422	ACACUAACUUCUUUUUUAAAUUUUAUUUUUAACCA
650252	MMP0660	-	31	10	3.49938	2	1.14285	GCUUUUUUAAAUACUAAUUAUUUUGAUUUUGGUGA
654578	MMP0664	+	34	30	2.49993	2	1.0625	AUACUAUUUAAUUAAUAAUCCAAUAUUUUUGUGAA
655140	MMP0665	+	64	10	1.10309	4	1.04494	UUUUUAAAAAAUUAAAAAUUAAAAUUUUUUAUGCA
655116	MMP0666	-	23	72	1.576	24	1.26373	UGCAUAAAAAAUUUUAAUUUUUAAUUUUUUAAAAA
657833	MMP0667	+	38	42	2.27269	72	2.16127	AAAAAGAUUUAUGUGGUUUAAAUGGAAGAUUUGUA
658447	MMP0668	+	14	15	1.2027	20	1.18868	CGACUAUAUGUUAUAAUGAGGUGUAACAAUGGCAA
659149	MMP0669	+	26	1793	2.22222	1526	1.84872	AUAAUUCCUCUUUUUAAUUUUUUAAUUUUUAAGUA
660267	MMP0670	+	168	25	1.64101	354	2.52585	CCGCACGGAAUAAAGGUAAGGCUUGAAGAUGGGCA
660356	MMP0671	+	53	17	3.12473	80	1.88888	UAUUUAUCUAAAUCUUUUAAUACUAUUUUUACAGA
661348	MMP0672	+	22	11	1.61108	6	1.11321	AGGAAUAAUUAUUUAAAAUUUUUUUAUUUUGAAAU
662783	MMP0674	-	30	16	1.69562	2	1.09091	AUUACAUCAUACUUCCUUUUUUUAGUUAUUUAUUU
663530	MMP0676	-	20	17	1.80949	9	1.11392	CAAAAAUUAACUCUUAUUUUUUAAUUUUUUUAAAU
666694	MMP0679	-	31	34	1.26562	44	1.20276	CCAUAAUAAAAACUUUUUUUAAUUUUUUUUAAAAU
668365	MMP0680	-	28	66	2.49997	52	1.50485	AAGCAUUUAUAUGUUUCUAUUUCUUUUUUUAAGUA
668970	MMP0681	-	155	8	1.49997	36	2.16125	CACUGAAAAUAUUUCUUUUAGAAAAGGGCUCGUUA
670517	MMP0682	-	14	63	1.36842	24	1.06704	CAACGAAAAUAUCUAAUUUUUUUAAUUUUUAAAUC
671119	MMP0683	-	78	10	1.15873	-5	0.95	UUAUAUAAAUAUUAAAAACCUAACUUUUUUAACUA
673036	MMP0684	+	60	80	1.38277	222	1.26118	UUUUUUUUAUUUAUCUAUUUUAAAAUUUUUAAUAA
673912	MMP0685	+	173	22	1.10377	6	1.02899	CGCAUACGCAGAGUAGCAUCAGGAAUUUGAAUUGU
675002	MMP0686	+	44	84	2.86662	-2	0.951221	UAAAAAGUUACCUAUAAAUAUCAUUUUUUUAAAAA
675768	MMP0687	+	66	91	1.46428	30	1.11952	AAAAAUAAAAAAAUUAAUUAUUCAAUUUUUACUUC
678806	MMP0689	+	41	126	6.0398	145	1.97972	AAAUCUUUUUUUCUAUUUUUUGAUUAUUUUAAAAC
680121	MMP0692	-	49	382	3.34354	893	2.10383	UCAAUUUUACUUUUUUCAGUUACUUUUUUUAAAUU
681160	MMP0693	-	35	17	1.44736	313	1.2494	UUAAUAUAUAAUAAACAAUAAUACUAUUUUAUUGC
682126	MMP0694	-	19	34	1.23448	0	1	GAUUGAGAUAAGUAUUCUUUUUUUAUUUUUAAUUC
684121	MMP0695	-	66	537	3.64531	246	1.44972	AGUAUUCUUUUCAAAUUUUUUUUAUGUUUUAACAC
684907	MMP0696	-	35	9	1.59996	1	1.05	AAAAACUUACGCCAAAUUUCUUUUAUUUUUAAAAA
689861	MMP0698	+	62	40	1.52631	5	1.04425	UUUUAAAAAUAAAAAUUUAAAAUAAUUUUUUAAGA
692452	MMP0701	+	27	14	1.82348	27	1.47368	UAAUGUAAAUAUUAUUUUUAUAAUUUUUAUGGUGU
693453	MMP0702	+	113	22	1.78569	27	1.18493	UUUUCAUCUAUUUUUCCGCUUUUAAUUUUUGUAGU
694390	MMP0704	-	18	133	1.5991	131	1.32346	AAAAAAGAAUAACUUAAAUUUUUUAUUUUUAUCCC
696379	MMP0706	-	96	15	1.59998	5	1.15624	UCGGGAACUAACUACUAAAAAAUUUUUUUUGAUUC
700044	MMP0708	+	105	50	2.02039	32	1.45714	AAAUAACCAAAAACUAUUAAUAUAUUUUUUAUGAG
701013	MMP0709	+	30	384	2.23871	309	1.54884	CUUAAAAUUUUUCUUCUUUUUUAACAUUUUAAUAA
705852	MMP0712	+	32	15	1.65215	0	1	UUAAAUAAAUUCACUUAUUUUAAAUUUUUUCAGGU
708589	MMP0714	+	35	12	1.47998	29	1.6744	AUAUCAUGAUUUGGAAUGAAACUAUUGAAUGCAUG
710357	MMP0716	+	55	80	1.74073	67	1.36413	UUUUUAAAGUUUAUUUCUUUUUCUUCUUUUAAAAA
711666	MMP0718	+	81	128	1.64321	22	1.10732	AAGGAUAAGCCUUUCUUUUCCAAAAUUUUUACUUU
712043	MMP0719	+	13	189	2.60168	91	1.65467	ACAUUAUUAUUUUUUAACAAAUACUUUUUUAUGUU
713955	MMP0720	+	32	29	2.11534	52	1.48148	UCCUAAAAUCCAUAUUAAAUUUUAAUUUUUAAAAA
715766	MMP0723	+	23	25	1.65788	34	1.24817	AUGUUAAUUUUUACUUUUUUUACACCUUUUCAAAA
717489	MMP0727	-	15	18	1.81814	5	1.15624	AAAAAAAUCAAAUAAUCUAUUUUUUAUUUUAAAGU
720905	MMP0729	-	127	7	1.87489	12	1.66663	AACUUGAAAAAAAGAGUUAGUAGCUACUUUAACAA
727868	MMP0734	+	64	42	1.54545	9	1.24324	AAUAUACAUAUAUUGUCUUUAUACUCUUUUCUGAU
728966	MMP0735	+	167	40	1.49999	14	1.17721	CGAUUUUUUCCCAUAUAUCUCCAUCUUUUUCGAAA
730259	MMP0737	+	54	156	1.52	89	1.16152	AAAGAAAUUUUGUAUUUUAUUUUUUAUUUUCAGUU
730219	MMP0738	-	68	26	1.12745	13	1.0268	UAAAAUACAAAAUUUCUUUUUUUAAAAUUUAAAAA
732054	MMP0739	-	100	15	1.65215	3	1.2727	CUGAAAAUUCCAUUAAAAUUACAAUUUUUUAGCAU
749651	MMP0756	+	113	9	1.37498	1	1.04	UUUUUUAUUCUUUCUUCUUCAAUUUCUUUUAAAUC
752225	MMP0760	-	25	37	3.64267	8	1.20512	AAUAAUUUUUUAAAUUUUAUAACUAUUUUUAGUAA
753043	MMP0761	+	20	11	1.42306	4	1.15999	CAUUGAUUAAAAAUACUCUUUUUUCUUUUUUAGUA
762473	MMP0770	+	28	22	1.68748	5	1.27776	AACUAAAUAUUCCCUUUCAAAGUUUCUUUUAAAAA
776618	MMP0785	+	52	9	1.33332	6	1.13953	UUUAAAAAUUUAAAUUCGUUCAUUUUUUUUGAAAU
781014	MMP0788	+	34	13	1.99992	14	2.39986	AUUUAUAUUCUCUAUUUAAUUCUAUUUUUUGAUAU
783842	MMP0790	+	35	8	4.998	4	1.79984	ACUUCUAAUUUAUUUAAUUUCUUUUUUUUCGAAAC
785777	MMP0792	+	88	6	2.19976	3	1.15789	GGACAAUCCCCCUUACUAACACUAAAUACCCCGAA
790639	MMP0798	-	23	6	6.99401	0	1	AAAUUAAUAAUACUAUUUUUUAAAUUUUUAAAACA
792227	MMP0799	+	9	15	3.14255	24	2.41168	AACGGACUAGUCAAAAACUAAUUUUUUUUUAACUA
802422	MMP0809	+	57	39	2.9499	27	1.59999	UUUAAAAUUCAACUAUUCUUUUUAUUUUUCAAUCC
803062	MMP0811	-	47	6	1.22221	0	1	AAAACAUUAUUAUAUUUUCAGUAUCUUUUUUAGUA
803671	MMP0812	-	31	25	3.77747	25	2.24994	UAACUUAUUUUUCUUUUUUUACAAUAUUUUGGAAU
807392	MMP0814	-	40	13	1.51998	33	2.31995	AAAAUAAAAUUUUCUUUUUUUCUGAUUUUUAACAU
811193	MMP0816	-	72	21	2.1666	18	1.58063	UUUCGAUUCUAUUUUUUAUUUAAAAUUUUUAAUAU
821455	MMP0826	-	194	23	1.24731	7	1.04093	UUUAACAUUUUUGACCUCAACUAUUUUUUUAUAUU
822551	MMP0827	+	61	17	2.41655	4	1.49994	UAAAUCUAAUAUCUUCUUUUUUAGAUUUUUCAAGC
833825	MMP0839	-	194	10	1.15384	5	1.02941	UAAUCUUUCAUUUAGUAUAAUUUUAUUUUUAUGAA
836690	MMP0841	+	34	10	2.66639	71	1.9861	AAUCUUAAAUUCUUUUUUUAAUAUAUUUUUAAGUA
837473	MMP0843	+	32	15	1.74996	6	1.20689	AUUAAUAAACUUUAUAAUUUAUCUUUUUUUAAAUA
838283	MMP0844	+	44	14	1.63634	12	1.15789	AUACAUUUAUUCAUCUUUUCAUAUUUUUUUAGCUG
839198	MMP0846	+	33	18	2.38451	21	1.24138	AGAUUAUCUUUUUUUAAUUUUUAAUUUAUUCGGGA
842730	MMP0850	+	165	6	1.23076	0	1	CGCCGAUUAUGGUAACAGGCGCUUUUGAAUAUUUU
842577	MMP0851	-	32	12	1.26666	4	1.05	AAAAUAAAAAAAAUAAAUCCGCUAUUUUUUUAAUU
845689	MMP0855	+	37	8	1.66661	1	1.14284	AACCCCAAAAUUACCCUUUAAAAAUUUUUUAGGAG
851427	MMP0859	+	52	11	1.42306	3	1.3333	UUCGGAGCUGCCACACAUUUUCUUAUUUUUGAAAU
851685	MMP0860	+	24	10	1.52629	1	1.12498	GCCUAAAUUAUUUAUUAAUUAUCACAUUUUAGUUA
854396	MMP0862	+	33	15	1.5769	17	1.09392	UUCAACUCUUUUAAUUUUUUAAUUUUUUUUAAUCA
856184	MMP0865	-	38	34	1.77271	71	1.3287	UUUGCUUUUUUUAUUUUUUAUUUUCUUUUUAAAAA
857768	MMP0866	-	28	597	1.86899	281	1.37517	AAAUAUCAUUUAUGAAACUUCUUUUUUUUUGAAAA
858697	MMP0867	-	2	70	1.44025	80	1.25974	CCGUAACCUCGUGGGAUCUAAAAUAUAAUAAAAAG
862608	MMP0870	+	24	12	6.997	3	1.3333	AAAUAAUAUUUAUUUAAGUUUAAUUUUUUUAAGUC
864871	MMP0872	+	17	17	1.22078	7	1.08536	UUUUACGUAUUAGUUCUUUUUUCUUUUUUUAAAAU
866621	MMP0874	-	40	67	1.42675	39	1.27083	UAAUUAACUUUUUUGAAUUUUUAAUUUUUUCAAAU
869581	MMP0875	+	69	9	1.28124	4	1.15999	AUCAACCCAUUCUUCUGUAAUAUAUUUUUCAUAAA
869511	MMP0876	-	11	18	1.5294	8	1.27585	AGAAAAAAUUAAAAAAUAAUUUACUUUUUUAAAUC
872077	MMP0878	+	154	136	2.07086	119	1.63978	CAUCCAUAAUGUACACCCCCCAGUGACAUUAUGUA
872168	MMP0879	-	27	70	1.61403	24	1.16107	UAAUCCAAAAUAUCUAUUAUAUCCUUUUUUACGGA
874919	MMP0881	-	27	24	2.19994	4	1.15999	UAAAUUUUAAUUUAAUUAUUCAUUUAUUUUGAUGU
876268	MMP0883	-	103	48	1.51063	11	1.08397	UUAUCAAUAUAUUCGUUAUUUCCAAUUUUUAGAAC
879262	MMP0886	-	33	7	1.13207	0	1	UUGAAUGUUCAUCCAAAUUUUGACAUUUUUUGACU
880165	MMP0887	-	47	33	2.43472	154	1.56617	AUAUUUGUAUUAUUUUCUCCUAUUUUUUUCAAAAU
880606	MMP0888	-	30	302	2.27426	271	1.71883	AAUUUUUGAUUUGUUUUUUUUCAAUUUUUUAAAAU
880874	MMP0889	-	81	21	1.34999	22	1.20755	UGCAGCACCAUUUUUAGCUUCAGGGGACCCCGAUG
884164	MMP0890	+	130	42	2.909	265	5.34419	UAAAUCAGUGAAAUAUUCUUUAAUUAGAUAUAAAG
884855	MMP0891	+	32	8	1.19047	6	1.10169	UUCAUUUAAUUAGUUCUUUUUUCAAUUUUUAAAAG
888137	MMP0894	+	22	91	1.27083	76	1.24595	UUGAAUAAUUCUUUAAAAUAUCUCUUUUUUAAAUU
888954	MMP0895	+	122	7	1.30434	19	1.13287	UAAAUUUGCAGCCUAUCUUUUUUAUUUUUUGAUAC
891504	MMP0897	+	52	37	1.99997	25	1.26041	AAAUUACUAUUUUUUAAAUUUUUAAUUUUACAAAA
891507	MMP0898	-	38	40	1.60605	117	1.48148	UAAAAUAGAUAUUUUCUUUUUUAGCUUUUUUGUAA
896196	MMP0901	-	83	26	1.60464	12	1.04706	UUUAAAGCCACCUACAAGUCUUUUUACUUUAAAUC
897337	MMP0902	-	46	41	2.02497	71	1.17317	CCUACUAUUUUGAAUAUUUAUUUACAUUUUAAAAU
898246	MMP0904	-	50	19	1.14504	7	1.05343	UAGGAGGAUUAUUUUUUAAUCGCUUAUUUUAAAUA
902076	MMP0908	+	185	52	2.3333	12	1.09302	UCCGUAACGUGCGCCCUUGUAGCUUCUUUUGGAUC
902452	MMP0909	+	64	17	1.16831	19	1.10053	AUUAUUACAUUCCUAAAAUUUCCCUAUCUUCGGUA
902396	MMP0910	-	31	10	1.20408	12	1.08824	AAUUUAAAUUAUUUUUUUAAAUCAUUUUUUAAGUA
902878	MMP0911	-	21	32	1.91426	57	1.35185	AAAUUAUAAUACAUUCAUAAUUUAUUUUUUAAUUA
903510	MMP0912	-	46	29	5.14227	12	1.39999	CUAUUUUUCAUUAAAGUUUUUUUAAUUUUUAACAA
905662	MMP0915	+	74	30	1.21898	39	1.08387	UUAGGUAGUAUCAUCGGCACCGUUGAUGAUAUCGU
905854	MMP0916	+	21	1070	2.61144	1736	1.77535	AAAGCUUAAAUUAUUUCUCAUACUAUUUUUAAAAA
906792	MMP0917	+	62	29	1.16571	34	1.07188	UUAAAAAAAAAGCUUAAAAUUUUAUUUUUUCAAUU
908338	MMP0919	-	77	30	2.07139	39	1.5909	AUAUUAAUAUUAAUAAAAAUUACUUUUUUUAAAGA
909193	MMP0920	-	21	52	1.91227	22	1.19643	GGAACUUAAAUUUUUAAUUUAACUUUUUUUAGUGA
912682	MMP0923	+	138	25	1.75755	24	1.16667	GCUGUGUAAACAGCGCAUUUUUCCUUUCUCAUGAU
919458	MMP0929	+	45	13	1.33333	14	1.0814	AGUAAUUUUUUUAAUUUAUUUUUAAUUUUUGAUAA
920275	MMP0931	-	47	59	3.35991	66	1.54098	GUUUUAUUCUUACACGACUUUUUAUUUUUUCAGAU
921639	MMP0933	-	17	6	2.19976	31	1.45588	AUUGUUUCCCUAAUUGAGAGGUUUUACCAUGAAGU
922046	MMP0934	-	66	13	1.61902	17	1.32075	UAUUCUAAAAAUAACUUUAAACUUGUUUUUAUUUA
925587	MMP0937	+	51	18	1.21176	9	1.06081	AUUUAUCCAUACUUUUUUAAUUUUUUAUUUAAUUA
925507	MMP0938	-	83	23	1.31944	17	1.11564	UUAUCUGAAUACAUCUUCUUCUUUUUUUCUGAUUA
926374	MMP0939	-	5	18	1.43901	11	1.08871	AAAAAUAAUUAAAACACUUAUUUAAUUUUUACGGG
928961	MMP0942	-	39	7	1.49996	2	1.07143	ACCCCCGAAUAAUUUUAAAAUUAAUUUAUUUUAAU
933263	MMP0946	-	23	66	1.27966	13	1.07975	UGGAUAAAUUUUAUCUUUUUUUAAAUUUUUAAAAU
934851	MMP0947	-	27	21	1.48836	4	1.19999	UAAAAAUUUGAUUUUGACUCUUUAUUUUUUAGAUU
936427	MMP0948	+	45	135	1.87096	82	1.37788	AUUACAUAGUUAUUUUUUAAAUUUUAUUUUCAGGU
937897	MMP0949	+	123	31	1.86109	154	2.37499	GACUCCAAAAAAGAAGAUAGUGUAAACGCUGUAUC
940211	MMP0952	-	30	203	1.33443	450	1.26946	UUUGUCUGAUUAUAACUUUUUUUAAAUAUUAAUGC
941792	MMP0954	-	30	8	1.66661	1	1.04167	UUUUUCUUUUUUUUUCAUUUUGAAUUUUUUAAAUC
943739	MMP0955	+	21	33	1.3	20	1.38461	AUUAUUUAAACUGCUUUUUUCAAUUAUUUUAUUAU
946332	MMP0956	+	96	36	1.56249	16	1.14815	AUUUCUUUUUUACUAUUUUUUCAACUAUUUGUUUA
947236	MMP0959	-	39	12	2.09081	21	1.37499	GUUAAUCAUGAAACAUUUCUUAAAUUUUUUAGUAG
951131	MMP0961	+	21	39	2.85705	35	1.46666	GCAGUAUAAUUUAUAACUAUUUUCAUUUUUAACGG
952100	MMP0963	+	23	297	3.39514	140	1.86419	CGAAUAAUUAAAAAAUCUUUUUUAUUUUUUGAAAA
952482	MMP0964	+	23	33	1.15865	14	1.0549	CUUAUAACUUUUCUGAAUUUUAAAAUUUUUAUAUU
952488	MMP0965	-	21	161	1.39851	56	1.19444	GUUCAUUAACUAAAUUAUUUUUCUUUUUUUAAUAU
952990	MMP0966	-	184	10	1.15873	8	1.06154	CAGGGUUUCAAAAUAUGUGUUAGAUCACUACGAAA
954739	MMP0967	+	158	10	1.5882	7	1.15217	AAAUGUUCAAAAAAAUGGAGAUAAUGCCUUAAAAG
956341	MMP0969	+	17	46	1.54117	12	1.14458	UGAUUUAAAAUAAUUUACUUUUUUAUUUUUAAGGU
959482	MMP0971	+	37	64	1.39024	19	1.1027	AAACAUUUUUAAUAACUAUAUUCUUUUUUUAAAAU
959483	MMP0972	-	12	30	1.3	22	1.14865	UACUAUAAUUUUGAAUAAUUUUUUAAUUUUAAAAA
961509	MMP0975	-	32	26	4.71375	7	1.87489	UUAUUAUUUUUUUAUUUUUAAUUUAUUUUUAAUUU
964026	MMP0978	-	30	21	1.19626	0	1	UUUUUUAAUUUUUAAGAUUCAUUAUUUUUUCUGAA
964320	MMP0979	-	20	30	1.76921	1	1.02083	GGAUGAAUAACAUCCUUUUUUAAUUUUAUUGUAUU
969998	MMP0985	-	43	7	1.33332	0	1	AUGGAGAUAGAACAACCCCGUGGCAACCAACUGUA
972494	MMP0986	-	49	10	1.5882	14	1.49998	AUUCAAAACUCCUUUUUUUAAUUAAAUUUUGGGCU
975233	MMP0989	-	35	41	1.67212	19	1.25333	UACUUUUUUUUAAAUUAUUUUUUUUAUUUUGGAAC
981162	MMP0992	+	75	3813	1.79971	4685	1.66257	UGAGCCAAUUUUAUGAUCUGCUGAUGCCUUUCUUU
982773	MMP0997	-	110	13	1.76466	2	1.07407	AGGUGCGGAACUUUUUUACCGCAUUCCUUUAAAAA
984217	MMP0998	+	24	43	1.7818	38	1.42696	GAAUAAAAUAAAUAUUUCUUUUUUAAUUUUAAACG
984238	MMP0999	-	40	13	1.43332	5	1.125	GAAUAACCAUUAAAUAAAUUUUAAAUUUUUAAAAA
986584	MMP1001	+	40	8	1.16666	0	1	CGCAAUUAAUUUUUAGUUAUUUUCUUUUUUCGUAU
986487	MMP1002	-	84	8	1.21621	4	1.15384	CUUUGUUUGCUCUUUAAAAUCUUACUUUCUGUUUC
992870	MMP1009	-	172	32	1.37647	62	1.26609	AUCACUGUGUAAUUUGUUAGUGGACGCUAUAGUCC
995294	MMP1011	-	33	32	1.94115	9	1.37498	UAUAACUUUUUUAGAUUUUUAUUUAUUUUUAAAAU
997109	MMP1012	-	40	15	1.65215	4	1.26665	AAAUAUCUGUUCCUUACUUUUUUAUUUUUUAAAGA
1001411	MMP1013	+	53	46	2.04543	12	1.21428	AAAUUUUUUAUUAACUUAUUUUCUUAUUUUGAGGA
1002514	MMP1014	+	24	61	2.27081	71	1.6698	AUUUAAUUUAUUUUUUUUAAAUAUUCUUUUGUGUU
1003004	MMP1015	+	97	60	1.31915	53	1.23767	UAAUUCCAUGAAUAUCAAUAUACUCUUCUUAACCC
1004378	MMP1016	+	24	114	1.47303	80	1.29629	GAGUAAAUUCUCUUUUUUAUUUAUUUUUUUAAAAA
1004298	MMP1017	-	98	53	1.26903	49	1.19919	GGAAAAUUCUUCAGCCAUUAUUUCUUUUUUACCAA
1007471	MMP1018	+	41	19	1.2676	18	1.1374	AAACCAUACCCUUACUUUUUUUAAACUUUUAAAAC
1008318	MMP1019	+	23	9	1.69225	4	1.09091	AUAUUAAAAAUAUUAAUUAUUCUUUUUUUCGAUUA
1009388	MMP1021	-	39	38	1.92681	19	1.17757	AAUUUUUUAAUUUUCUAUUUUUUAAUUUUAAAUGU
1012906	MMP1024	-	49	8	1.99988	28	1.4179	UCUUUUUUAAUUUUUGUUUUACCAUUUUUUCAGAU
1015705	MMP1026	-	42	15	1.29999	3	1.04615	AUCUUUUUUUAUCUUUAAUUUUUAAAUUCUACUUA
1022022	MMP1029	+	33	14	1.15384	9	1.0297	CUUUUAAAACAUUAAAAUUCUAUCUUUUUUCAGAU
1022041	MMP1030	-	64	68	1.93149	106	1.31361	UUUCUAUUUUUAGAACUUUUUUUAAUUUAUGAUCU
1022731	MMP1031	-	32	115	1.86465	63	1.252	UAUAUAUAUUUUAACUUUUUUAAUUGUUUUAAUAU
1023445	MMP1032	-	16	37	1.61666	35	1.3271	UAAAACAGCACUAACUUUUUUUAUUUUUUUCGAAU
1028494	MMP1033	+	12	19	1.61288	22	1.48888	UUAAGACAAAAACACUAAUUAUCUCUUUUUGGUAA
1030479	MMP1036	+	47	137	2.44209	108	1.76595	AUUUCAAAUUCUUAUUCUUUUUUUAAUUUUGGCAA
1031018	MMP1037	+	25	6	1.59994	24	1.38095	AAUAAAAUUUAUUUUCCUUAUCAAUAUUUUAUGAA
1031830	MMP1038	+	111	34	1.18889	80	1.26756	AAAGUGGAUCCUGUCAUUAGACAACUCCAUGAAAG
1033970	MMP1039	+	157	11	1.13924	2	1.01504	GGUAUCGGUGCAGGUAUCACUGGUGCUAGCGGUGC
1034580	MMP1040	+	46	10	1.10638	5	1.03817	CCAGGGUUUCUAAAUACUUUAAAUCCAAUUCCGAA
1035299	MMP1041	+	93	63	1.525	46	1.27059	AUUCAUGACUUUAUUUGUACUUGCAGGAAUCGCUA
1036784	MMP1043	+	71	26	1.48147	50	1.47619	AUCCGGUCCGGUUGUUGUUGCCGAAGGCAUGAAAG
1038503	MMP1044	+	14	42	1.69999	29	1.17262	UGCUUUAAUCAAAUAACCUAAUUUAAUUUUAAACU
1040076	MMP1045	+	164	10	1.13333	11	1.0873	AGAAAAGAGACGCCCUUAUGAUGGAGUUUUUUGAA
1040729	MMP1046	+	126	10	1.16393	6	1.0438	GAAAUAGUUGGUCAAAAAGUUCCAGUUUUUGCAGC
1041025	MMP1047	+	35	1906	1.99478	1259	2.18886	UACCAUCAAUACUAACUUUUUUUUACUUUUCAAUA
1041635	MMP1048	+	199	8	1.18181	15	1.08621	UUCCUAUCAGCGUAAUUUAGGUGGUUUAAUGAACG
1041947	MMP1049	+	44	99	1.36131	80	1.16461	UUAACAAAAAAGAAUUUAAUUUUAUUUUUUAAGCC
1041877	MMP1050	-	62	37	1.18687	28	1.08116	AAUUUAUACUUCCGCAGGAUUUCCUUUUUUCAUGA
1044615	MMP1053	-	18	373	2.22697	761	1.86477	UUAGGAUACUAAUUCCUUUUUUCUUUUUUUAAUAA
1047880	MMP1056	+	114	16	1.25	3	1.05357	UUUGAAAAAAUUGGAACUUCCCCUUUUUUUGGUAU
1047671	MMP1057	-	92	6	1.11321	0	1	AUCUCUAUCCACACUGUACAUUUCCAUUUUAGGAA
1053038	MMP1060	+	52	8	1.88879	2	1.09091	AAAAUUCCUACAAAACACUUAAAUCUUUUUCAAAA
1055517	MMP1062	+	35	8	1.27585	6	1.19999	UCUUUACCCUAUUAUCUUUAAAUUCUUUUUAAAAU
1057284	MMP1063	+	174	105	1.42	210	1.82031	CCCUCUCCAUAAUUCUAAAUAAGAUCUCUUUUCCA
1057130	MMP1064	-	110	145	1.96666	87	1.21324	UAAAUUUAACUUAAUUUUUUUAAAUAAUUUAAAAA
1058878	MMP1066	+	73	15	1.31914	1	1.0084	AUUAUAUUCAUUACUGGAAUAUCUUUUUUUAAACC
1058785	MMP1067	-	39	16	1.43242	13	1.09924	UCAAAUAAUUUAUUCUUUUUUAAUUUUUUCAGUAA
1060419	MMP1068	-	21	6	1.33332	5	1.14285	AUCUUUUAAAUUUUCUUUUUUAACUUUUUUAAUUG
1061407	MMP1069	-	33	29	2.61102	35	1.34313	AUUUAAUAAAACACGCUUUUUCUUUUUUAUGGUGA
1062378	MMP1070	-	20	28	2.39993	42	1.95452	GAUAUUGUAAUUUAAUUUAUUAUUUUUUUUGGAGG
1063061	MMP1071	-	50	34	3.4284	5	1.15151	AUUAUUUUUUAGUUAAACUUAUAUUUUUUUAAAUC
1065456	MMP1074	+	78	28	1.24561	2	1.01587	AAAAAAGAAACUUCUAUUUUUAUUAUUUUUUAUGG
1065382	MMP1075	-	67	30	1.27027	22	1.26829	AAUUUUAAAAAUUUAAAGUUUUAUAUUUUUAAGUU
1065853	MMP1076	-	68	6	1.39997	10	1.24999	CCGAUCUAAAAGAAGGCCAGCUCCAGCAGUGUGGU
1067044	MMP1077	-	121	9	1.44998	8	1.17391	UGCGGGAAAACCGAUAAUAGAACAUAUUAUCGAAA
1071802	MMP1080	+	174	14	1.34999	2	1.03704	UAAAGACUUUGAAACUACCUUUUUGUUUUUAUUUC
1074209	MMP1082	+	146	13	1.76466	21	1.49999	UAAAGAUCCAAAUUAUAUAGGUGAUCCUUUAAAUG
1075036	MMP1083	+	190	9	1.2647	7	1.125	UCCAUAAAUCCAUUUUUUAAAUCAUUUUUUAAAAA
1074943	MMP1084	-	15	12	1.26666	4	1.06154	AUAAAAUAUAAAUAAUACAAUUUUAUUUUCAAAAG
1076611	MMP1085	-	145	6	1.49996	3	1.0566	GAAAAAUACAUUAUAUAUUUUUAUGAUUUUGACUG
1080850	MMP1088	+	27	6	1.11764	1	1.02	UAAUCUAUUAGCCCCUAAACCAUUUGAAUUGAAUA
1082515	MMP1090	-	18	17	1.60712	17	1.40475	AAAAAGAUUUAAUAUUAUUUUUAUUUUUUUCAGGG
1083421	MMP1091	-	115	34	2.69991	3	1.06977	AUUAAAAAAUAUACUUACUACUUUAUUUUUGGUGA
1084450	MMP1092	-	7	7	1.26922	4	1.11428	CGAUACUUUACACGUUAAUGUAAAAGCCAUAUUUA
1085866	MMP1094	-	19	131	1.64215	168	1.65369	AACAAAAAUAAUUCUUUCUUUUUUAUUUUUUUAAU
1089279	MMP1095	+	35	34	2.35995	11	3.19956	UUUAAUUAUUUAAUUUCCAAUUAUUUUUUUAAAAA
1092579	MMP1100	-	54	583	2.15217	104	1.31515	UUCAAUAAUUUAUCAAAUUCUUCUUCUUUUAAACG
1093237	MMP1101	-	20	26	1.5306	2	1.08695	CGAAAUUUAACUUUUUCUUUUUUUAAUUCUGUUGA
1096003	MMP1103	+	186	17	1.7391	32	1.82049	ACUCCCAAUAACACUUGCACUAAACGUGCCGUCAA
1096334	MMP1104	+	21	24	1.92304	7	1.15909	UCAAAAUAAACCCUAGUUUUUUUAUAUUUUCAGUA
1097811	MMP1106	+	28	37	1.24666	6	1.03488	AAUUAUUUCAUGUUAAUACAUAUCUCUUUUAAAAA
1097713	MMP1107	-	71	18	1.13846	8	1.05674	GUAAAAAUUUAACCCUAUUUUCCAGUUUUUCAUAA
1098943	MMP1109	-	86	8	1.42103	50	1.49999	AAUUUGGAUGAUGUAAAUAGUGAACACGAUCUUAU
1100156	MMP1110	-	11	27	2.68739	84	2.04999	UAAUAAAAAAAUAUUUUAAUCGUUUAUUUUAGUGU
1103178	MMP1113	-	45	38	1.75998	13	1.24999	UAAAUAACAUUUAUUUUAAUUUUAUUUUUUAAAGG
1107138	MMP1116	+	29	140	3.64146	93	1.80869	AUUUUAAUUAACCCUAUUUUUUAAUUUUUAGGAUA
1107821	MMP1117	+	145	24	1.12435	15	1.12397	AGGACAGUACCACAACUUCUUACCUGUUUUUUCGC
1107639	MMP1118	-	42	47	1.46534	16	1.22857	UAGAUUUUUUCAAUCUUUUUUUAGCUUUUUCAAAA
1109188	MMP1119	+	127	8	1.42103	32	1.68084	ACUCAAACUGACUUAUUUAGUGGUGCCCAUGAGAA
1111108	MMP1120	+	77	35	1.43209	16	1.06584	UUAAAUGAAAUAUUUUCUUUUACUUCUUUUAAAAC
1110934	MMP1121	-	141	7	1.11111	1	1.0068	AUCCGCCGUGUGAUUCAACGAUUUUUUUACAAACU
1111650	MMP1122	-	37	37	2.94727	63	1.61764	UUUUUUACAUUUUACUUUUUUACAUAUUUUGGAGG
1115700	MMP1124	+	186	11	1.54997	2	1.12499	UAUCAAAGCUAUUUAUUGUUAAAACUUUUAUUAAA
1116920	MMP1126	+	39	24	2.41168	8	1.19512	AAUCAUUUUUAUCUAAUUAAUUACUUUUUUAGAGG
1119114	MMP1127	+	40	15	1.31914	21	1.13816	AUAAUAAAAUUAAAUAUUAAUCUAUUUUUUAAUUG
1119068	MMP1128	-	38	17	1.56665	52	1.4031	UUAAUUUUAUUAUUCAUUUUAAAUUAUUUUGCACG
1119738	MMP1129	-	21	32	1.27586	29	1.14428	GUCGAAUAAAUUAUUUUUUUUAUUUAUUUUAGUUA
1120781	MMP1131	-	54	40	1.58823	13	1.09848	AUUAAAAACUAUUUUUUAAAUAACGUUUUUUAGAU
1122885	MMP1132	+	71	6	1.49996	4	1.06896	GGAGAAAAAAAACUACUUUCUGAUAUUUUAAUGGC
1123942	MMP1133	+	67	8	1.34781	7	1.15555	AAAUAUAAAAUUAUAUAAAUAGAUUCUUUUUAUAA
1125263	MMP1134	+	42	25	2.31572	35	1.47944	AUAAAAUAACUUUUUUUAAACAUUAUUUUUAAAAU
1127283	MMP1136	+	53	48	1.82757	7	1.12963	UAAUUACCUUAUUCUAUUUUUAAAUUUUUAAAAAA
1127283	MMP1137	-	149	16	1.27118	3	1.04545	AUAAUUUUUCUAAAAUUUUAUUAUUUUUUUAAAAA
1129503	MMP1139	+	26	59	3.45823	37	1.88093	AUAAUUAUUUUUCAUUUUUUUAAAUUAUUUAAAAA
1129976	MMP1140	+	78	10	1.12195	5	1.05208	CAAAACACUUUCGUCAAUAGUUAUUUUCAGAUCAA
1133540	MMP1142	+	98	10	1.22222	8	1.09412	GACUUCUUUUCCUUCGAUAUGUCUUAAAGCAUCUG
1133349	MMP1143	-	129	24	1.92304	16	1.21917	GGAAAAAUAUCUUCUUUUUUAACUUUUUUUAAGUA
1135588	MMP1146	-	29	53	1.2598	125	1.11171	AAAUUUUAAUUUCUAUUUUUUAAAUAUUUUAAAAA
1137115	MMP1147	-	56	571	1.57794	447	1.2935	AAAAUAAUUAUCUAAACCAUCUUUUUUAUUACUCG
1137307	MMP1148	-	135	10	1.10309	20	1.04292	ACACAAUAAAGGUUCAAACCAUAUUGUAUGCAGAA
1139105	MMP1149	+	39	343	2.29433	195	1.75581	AACCUUAUUUUUUUACUUUUUUUAAAUUUUAAAGU
1140998	MMP1152	-	24	44	2.41931	55	1.679	AAAUAAAAAUUCUUUUUUAUUAUUUAUUUUGAACU
1141405	MMP1153	-	39	48	1.63999	12	1.23999	AUAAUAUGUAUAUACUAAUCAAUCUUUUUUAUGCA
1143537	MMP1154	+	160	8	1.44442	1	1.02632	CAUUUGAACAGGCUUCCUGCUGUCCUGCACCGGGA
1144322	MMP1155	+	27	15	1.3409	2	1.02469	UAAAAUAUUUAAUCCUUAGACGGAGGGGAUUUUAU
1144642	MMP1156	+	2	74	9.22131	66	4.14271	AGCUAUGAAAGUAGUUAGCAAAUUAUAAAUGGGGA
1145337	MMP1158	+	40	436	10.6887	380	5.63409	GGGGGUUUAAAUAUGGAUGGUAAAUUAAGAUGCGA
1146065	MMP1160	+	23	378	3.93021	69	1.77527	ACUAUAAUUCAUUCAUUAUUUAAUUUUUUUAGGGG
1146455	MMP1161	+	27	389	3.99228	92	1.76666	UAAAUCUAUUACUUUUAUUUAACUUUUUUUAGGUG
1147989	MMP1163	+	20	80	1.78431	74	1.42285	UAUUAAAUAAUCAAUCUUUUUUAACAUUUUAUUCC
1148476	MMP1164	+	161	17	3.12473	82	2.51849	AAGCGCAGUUAUUAAUUUUGAUGAAAAAUUCGUUA
1151820	MMP1167	+	3	50	2.35132	86	2.62261	CUUUUGAAACAUAUUAAAGGUGAUUAAAUGCUACA
1152655	MMP1168	+	91	8	1.23529	13	1.1884	CAUGUAUCCUACACCAAAAGAAAACCUUUUGAAAG
1153796	MMP1169	+	6	15	1.22388	9	1.08411	UUUUUUACUUUUUUAAAUAUUUAAAGAAUUAAUAA
1155213	MMP1172	-	44	6	1.42854	5	1.13888	AUUUUUAAAUGAUUUUUACAUUUUCAUUUUAAAUA
1157632	MMP1174	+	19	302	3.20436	298	1.8869	UAAAAGAAUAAUUCUUUUUUUUAUUUUUUUAACUG
1158880	MMP1175	+	43	13	1.3611	1	1.02128	CUUUUUUAGAAUCUUAUUUUUUUAAUAUUUUAAAU
1160136	MMP1177	+	22	118	1.51982	42	1.15217	ACCAAUAACUUUCUUUUUUCUUUUUUUAUUCAUUA
1161386	MMP1178	+	30	226	2.72518	184	1.86792	UUUCUUUUUUUUCUUUUUUAAAAUUUUUUUAAAGA
1164157	MMP1180	+	31	12	2.49981	31	1.42465	CAUACCCUUGAAUCACUCUUUUUUAAUUUUGAUUU
1165473	MMP1181	+	19	17	1.60712	2	1.10526	ACCUUAACUAAUAUCAUAUAUUAUUUUUUUAAAAA
1167480	MMP1183	+	92	310	1.97792	55	1.1511	UUCUACAUAUUUCUUUAAAACCAUUUUUUUCAUAA
1170686	MMP1186	+	21	160	2.07382	58	1.24167	AAUUUAUAACCUUAAUAAUUCUCUUUUUUUGGUGA
1171255	MMP1188	-	55	1027	2.20117	693	1.55396	UUUUAAAUUUAAACUUUUUUUAAAAUUUUUAGAAU
1171690	MMP1189	-	38	39	1.50649	13	1.14942	CUGAUAAAUACUUUUUUUAUUUCAAUUUUUGAAGU
1172468	MMP1190	-	48	54	1.55102	6	1.15	AUUAUGUCUUUUUUCAAUAUUUAGAUUUUUAGAUA
1174185	MMP1191	+	55	339	1.82082	189	1.86697	AUAAAUACUAAAUUUUAAUAUCUAUUUUUUAAAAU
1182612	MMP1194	+	23	30	5.99917	18	2.05876	GCAGUAACUUCUUUAUAUUUUACUUUUUUUGUGAA
1183758	MMP1196	+	68	17	1.56665	4	1.1739	UUUCUUAAUCGAAAUUAAUUAUCGUUUUUUUACCG
1184765	MMP1197	+	131	7	2.16647	15	1.74996	UGUUGCAGUUGAUAAUGUAGAUUUAUCUGUAAAUC
1185492	MMP1198	+	51	28	1.49999	18	1.25714	UUUAUAUAUUUUUAAAACAUAUUCUUUUUUAAUGA
1186420	MMP1199	+	22	24	1.95996	5	1.06329	UAAAAUAAUUACUUUAUAAAAAUCUUUUUUGAUAG
1187868	MMP1200	+	24	65	1.53719	47	1.62666	UUGUAAAUUAAAUUCUUUUUAAACUUUUUUAAAAA
1188060	MMP1201	-	35	14	1.87495	7	1.12281	UAAAAUAUGAAUCAUUUUUUUAAUUUUUUUAGCAC
1190160	MMP1204	-	30	14	1.55998	7	1.18421	CUUACAUUUUUAUCAUAUGUUUAUUAUUUUGUGAU
1194110	MMP1206	+	22	618	1.50531	258	1.41951	AAAUCUAAUUACCUUUUUUUAAAUAUUUUUAUUGU
1194695	MMP1207	+	23	433	1.61769	259	1.29101	CGAAUAAAUUAACUCUUUUUUUCUCUUUUAAUUGG
1196091	MMP1208	+	25	207	2.19652	150	1.31315	UAUAACUUUUUUAUUAUUUUUUUAACAUUUGGGUG
1197195	MMP1209	+	28	12	1.41378	34	1.16505	AAUUUAUUUUAAAACUAUUUUUUCAAUUUUAAAUA
1197997	MMP1210	+	5	112	1.35897	67	1.18356	AAAACGAUUAAAAGAAAUGAAAUAAUUUUUUUUGU
1199236	MMP1211	+	132	26	1.31707	50	1.29586	GCAGGAGUUAAAGCAAUUAGUGAUGCAAACGUUGA
1200457	MMP1212	+	156	112	1.92561	136	1.62963	CAAGAAGUGUCUGCCCAGAAUGCAGAAGAAAAGGA
1200755	MMP1213	+	23	866	1.61813	246	1.32031	ACAAUAAAUAAUUACAUUUUUUAUUUUUUUAAUUA
1201505	MMP1215	-	45	13	1.99992	17	1.1619	AAAUUUUUAAUACUUUUUUUAAAGAUUUUUAAUAU
1203126	MMP1216	-	26	9	1.29999	44	1.29932	AUAACUCUUAUUUUUCAAUUUUAUUUUUUUAACAA
1204293	MMP1217	-	22	14	1.32557	1	1.01124	UACUUUAAUUUUUUUAUUCAUUUUUAUUUUAGUUU
1208479	MMP1220	-	20	12	1.33332	11	1.13253	CAGUGAUUAAUCUCUUUUAAAUUUUAUUUUAAGUC
1210141	MMP1221	-	18	14	1.99993	4	1.11111	ACUUUAAAAUAGAUUUUAUUAGUCUUUUUUAGAUA
1211865	MMP1222	+	44	254	1.66667	189	1.2662	UAAAAAUAAAUUUUAAUAUUUUCUUUUUUCAUUAA
1214473	MMP1224	+	27	65	1.20505	29	1.11197	UAAUUACCAUUAUCCAAUUACUUUUUUAUUCAACU
1215423	MMP1225	+	97	8	1.42103	2	1.02985	GGGGUUAUCCAUAUCCCCUUUUUCAUUUAUAAAUU
1218359	MMP1229	+	59	21	2.74985	3	1.17646	AUAUGAUAAACCCAUAUUCUUUUAAUUUUUAAGAA
1219448	MMP1230	+	17	10	1.71423	1	1.03226	AUUAGCUAAAUAAUUAAUUUUCUUCUUUUUAGGGU
1219962	MMP1231	+	53	23	1.65712	29	1.39189	AAUCUCUUUUAAAAUUUCUUCAAUUUUUUUAAGGU
1220860	MMP1233	-	13	8	1.27585	2	1.16665	UAGAUUUUAAAUCAUAAAAUUCUAUUUUUUAUUAC
1222816	MMP1235	+	25	6	1.35292	3	1.12499	ACUAAAUCAUUCUAAUUUAUUUUAAUUUUUAAAAA
1223853	MMP1237	+	49	40	3.49984	30	1.57691	AAAAACAAAUACUAUUUUUAAAAUUAUUUUAGAAA
1227288	MMP1241	+	114	32	1.32	32	1.23529	UUUCUUCCAAAAGGCAUUUUUCUAUUUUUUCUAAA
1227150	MMP1242	-	35	21	1.14483	4	1.0241	UUAUUUUAUUCUUCUUUUACGUAAUAUUUUACCAU
1230504	MMP1245	+	3	6	1.35292	1	1.03333	AAAGCUUUCUCAAAAUUAAUGAAAUAAUUUGAAUA
1230857	MMP1246	+	91	14	2.74978	35	2.24995	GGGACGAACCAUCUGGCAAGGCGAAGCCAUCGAAG
1231300	MMP1247	+	106	7	1.11111	10	1.08929	GGAGAAAAGAUGGAUAUCUGCGUAAAAGACGGAAA
1232941	MMP1248	+	21	10	1.35713	9	1.15789	AUACAAUAAGGAAAUCUUAUUUAAUCUUUUUAAGG
1233789	MMP1249	+	17	484	3.63042	410	2.33116	AAACUUAAUCUAAUACUUUUUUUAAUUUUUGAAAU
1235158	MMP1251	+	139	10	1.43476	11	1.16176	AAGGAAAACGUCAGAAGGAUAUGUGUUGCGGAUCC
1235926	MMP1252	+	45	80	1.62992	49	1.24378	UUACUAACUUUUUUCAUAUUUUUAUUUUUCAAUGG
1239758	MMP1255	+	43	65	1.46762	36	1.1809	UUUGACAUAAAUUAAUUUAGAUCAUUUUUUUAAUU
1240222	MMP1257	-	63	10	1.3846	8	1.06504	CUUUAAAUACCACGCAGGUGCUUUUCUUUUAGACC
1242053	MMP1259	-	39	65	1.78312	29	1.26126	UCGGCAUCUCAGCCUUUUUUAAACUUUUUUAUUGA
1243622	MMP1260	-	26	413	1.98804	343	1.67255	AUAAUUUUCAUAAACUUUCUUUUUUUAUUUAAUUA
1244874	MMP1261	-	37	57	1.49565	32	1.23021	AUUUCUUUUUUUUAAAUUUUUAAACUUUUUAAAAU
1248348	MMP1265	-	54	9	1.59996	4	1.21052	UUUUAAGUAUUUUUAACUUUUAAAUAUUUUAUAUU
1253841	MMP1270	-	70	38	2.26662	7	1.12069	UAGAUUUCUUUUAAAAAUUCUAAUUCUUUUGAAGU
1255273	MMP1271	-	39	31	1.30693	10	1.11236	UUAAAUUAACAAAUAUUUUUUAAAUAUUUUAAUUU
1257655	MMP1273	-	164	14	1.87495	23	1.63887	ACUUCCCAAUGGUUGGAAGGAAGUUUGUUCAGGCA
1258114	MMP1274	-	28	161	2.12587	31	1.40259	AAUUAACUAUCAUAAAAAAUUAUUUUUUUUAAGAU
1261173	MMP1276	+	43	11	1.21153	3	1.06	AUUUAUUCAAUUUUUACAAAAUUAAUUUUUCCGUC
1261129	MMP1277	-	17	9	1.24999	10	1.23809	AAAAAUUGAAUAAAUUACUUUUUUGUUUUUAGUCU
1263588	MMP1280	-	149	102	1.36042	86	1.67187	AUUCUAUCCAAGCUAAACCACGGGCCCAAAAUUAU
1264719	MMP1281	+	66	15	1.18072	8	1.09302	AUAAUUCUUAAUUUACGUUAAUUAUUUUUUUAAAC
1264637	MMP1282	-	60	18	1.33962	9	1.11111	UUAAAUUAUAUCUUUAAUUUUUACUUUUUUGAUAG
1268118	MMP1284	+	81	9	1.59996	5	1.1923	UCGACAUUAAUAAACCUGUUUUCUUCUUUUGUAAA
1270735	MMP1286	+	71	13	1.40624	13	1.24999	GGAUGAACUCAUCCAAUUACACCAGCUUUUGGUUU
1271019	MMP1287	+	28	27	1.71051	5	1.08333	AAUAUUUUUAUUUUUGUUUAAUUUACUUUUCAGGU
1272333	MMP1289	-	38	310	1.94225	85	1.08407	UUCCUAUUUUUUUUCAAAAUAAAAAUUUUUAAAAA
1272836	MMP1290	-	182	19	1.25	34	1.13821	AGAACUAUAGAAAGAAGAUCGUACACAAGAAAAGA
1274980	MMP1292	-	37	8	1.5333	0	1	CAUAUUAUAUACUAUUAAUAACACUAUUUUCAUGU
1276924	MMP1293	-	62	7	1.43747	6	1.13636	UAAGACUUAAUUUUGAUUUUUACAUUUUUUAUGUC
1279853	MMP1294	+	19	7	1.46664	1	1.04545	ACUACUUUUAAAUAACCAUAACUAUUUUUCAGGAG
1281192	MMP1295	+	10	9	1.42855	3	1.14285	ACAUUAUAACUUCCAAAUAAUUUUAUUUUUGAGAG
1282448	MMP1297	-	174	560	4.54428	1156	2.52708	AUUUUGUAACCCCCUAAUUCUUUUUCUUUUGAAAU
1283688	MMP1298	-	133	63	1.62376	165	1.62264	UGCAGUUACUGCACUCUUCAAAUAUCUUUUAGACA
1285996	MMP1299	-	151	5218	1.52905	3226	1.51782	UAAUAUACUUAACUAUAUCUACCAUUUUUUGUAUU
1286618	MMP1300	-	2	40	1.15152	7	1.01994	AUAUGGAAUCGGUGUCCGAAAAAUCUAAAAAUACA
1287162	MMP1301	-	29	331	1.42765	681	1.48573	AAGAUGAAGACUACUAACUUCAUCUUUUUGGUGUU
1288231	MMP1302	-	29	1807	2.02729	1246	1.42209	AUCUUAAUUUUCUACUUUUAUUUUAUUUUUAAAUA
1288685	MMP1303	-	30	10	1.21276	4	1.03809	AUUAUUAUAUUAAUUUUUUUAAAAUUUUUUAAAGG
1292642	MMP1306	-	24	48	1.43636	58	1.36942	AUUUAAAUUUUCUUAUUUUUUUUAUUUUUAAUUAA
1294651	MMP1308	-	33	224	2.32544	432	2.03846	CUUUUAAUUUAUUUUAUUUCGAUUUUUUUUAUAAA
1296028	MMP1310	-	26	45	1.68181	124	1.61083	UUAAUUUUAUUAUUUUUUUAACUUUUUUUUGGUGA
1298494	MMP1314	-	17	49	1.92451	36	1.30769	AGAAAAAAAUUAAUCAAAUUAACUUUUUUUGGCGU
1301038	MMP1315	-	79	15	1.5357	13	1.3611	AUUGUUUAAAUUUCUAAAAUACUAAUUUUUAUGGU
1303441	MMP1318	-	38	24	1.47058	6	1.09836	AAAACUCUUUUUUUUAUUUUUUAAUUACUUAAAUC
1306378	MMP1319	+	24	205	1.54666	317	1.3238	AAAUAAUAAAAUAAUAAAAAGGUGAAAAAAUGGGA
1307389	MMP1321	+	91	26	1.12037	18	1.05941	AAAUGGAAUUAAAAGCCCCUUUAUCUUUUUCCAGU
1307920	MMP1322	+	22	96	1.71641	45	1.225	AAAAUUAAUUACUCUUUCUUCCAAAUUAUUGGAAA
1308931	MMP1324	+	180	52	1.74285	78	1.375	GGAACCUGUUAUCUUAGCAGGCGAAGCUUUAAGCA
1309196	MMP1325	+	27	667	2.79784	214	1.53367	UAAUUAUUUUUCUUUCCCUUUACGUUUUUUAGGUG
1309486	MMP1326	+	72	145	2.47958	284	2.12698	CGUGGGGUAGCCUGGCCAUCCUGUGCGUCUGGGGG
1309756	MMP1327	+	20	194	3.25579	156	1.65272	UAAAAAUUAAAUAACUAUUUUAAAUCUUUUGGGGG
1310761	MMP1328	+	58	17	1.15596	13	1.02448	AAAAAAAUGAGGGGAUAAAAUGAGUGUUGUAAUUG
1310985	MMP1329	+	46	109	1.27877	190	1.18483	UAAUUUAACUUAUUCAGAAUUUUCUUUUUUGACUC
1310927	MMP1330	-	38	53	1.11572	56	1.05013	AAAAAAAUAAUUAAUAUUUAGUCUUCUUUUACUGU
1311307	MMP1331	-	21	8	1.72721	7	1.08642	CCUUUUUAAUGAUCUUUUUUUAAAAUUUUUAUCGA
1311817	MMP1332	-	23	10	1.90901	0	1	GUUUUAAAUACGAAUUAAAUUAUAUUUUUUAAAAA
1314345	MMP1333	+	146	22	1.56409	580	2.12621	ACCUGUAUGUUAUCUACAAGCAAGUGCACUAUAAA
1315813	MMP1334	+	77	26	1.17687	5	1.03597	CCAAUUACACCAAUUUUUUUUAGUUCUUUUAACAA
1318761	MMP1337	+	46	48	1.82757	22	1.3492	AUUAAGAAAUAUUUCAAAAAUACUUUUUUUAAAUU
1319076	MMP1338	+	37	21	1.913	13	1.43332	AAAUAUUCAUAUUAUUCUUUUUUAGCUUUUAUAAU
1324381	MMP1343	-	108	7	1.43747	16	1.12903	CAAUAUCGAUCAAGUCUUUUUUUAGUUUUUUAUCG
1325669	MMP1345	-	111	10	1.26315	6	1.02844	CCAAAAUAACUCAAAUGAAACUUUAUUUUUAAAUA
1327423	MMP1347	-	29	2443	2.19113	2650	1.57772	AUUACUUUAACAAUUUUUUUACUUUUCUUUACUAC
1327814	MMP1348	-	28	6	1.39997	2	1.04255	AAUAUAAUUCUUUUUUUUAAAUUAUUUAUUACUUG
1328933	MMP1349	-	19	23	1.65712	14	1.2295	CAAUGCCUUAAAUUUAACUAUUUUUAUUUUGUGAA
1331691	MMP1352	-	30	28	1.17073	2	1.0129	AAAUCUUUUAAUUAACUUUUUUAAAUUUUUAAAUU
1335532	MMP1356	-	46	14	1.2295	9	1.09783	UUCAUUCUUCACAAAUCUUUUUUAAUUCUUCAAAG
1336794	MMP1358	-	34	57	2.5405	38	1.4086	UCAAUUAAAUUUAAUUUUUUACUGUUUUUUAGGUG
1339300	MMP1360	+	29	24	1.28571	52	1.06906	ACUGCUGGUUAAUACCUGCUAAAUAUUUUUAAAAU
1341014	MMP1361	+	162	7	1.25925	58	1.16066	CAGAAGAAGUGGAAAAUUAUCGCCAAGCACGUCAA
1342751	MMP1362	+	20	19	1.33928	74	1.14176	CAGAGCAUAACUUAAAUUAUAUUAUUUUUUAUUAA
1345468	MMP1363	+	16	7	1.17948	29	1.05292	GAUAUGAAAAUUAAUUAUUUUCAAUUUCUUAAAUU
1346681	MMP1364	+	24	349	2.25539	1041	1.71204	UUAUAAUUUAAUACUUUUUUAAUUAUUUUUAAGAU
1347223	MMP1365	+	48	25	1.29069	94	1.26934	GAGAAUUAAACUUAAUACAGAAGAUAUCAUGAGAA
1347724	MMP1366	+	11	10	1.11494	15	1.05556	AGCUGAAGAAAACCAAUAAGGUGAUUUUAUGGCAG
1348255	MMP1367	+	89	14	1.10769	9	1.02356	GGACAGUGAAACUGUCGCAGUUAAAGACCCAAGUU
1348790	MMP1368	+	24	50	1.43103	84	1.21053	AGAUAAAUUAAAUACUUUUUAUAUCUCUUUAUACA
1351216	MMP1369	+	165	350	4.24071	579	2.79813	CUGGUAAAUCAACAACAGUAGGAAGAUUAUUAUUA
1352446	MMP1370	+	25	764	2.58506	823	1.66586	AAUAAUUUAGCUUAACUUUUUCUUCUUAUUAAACA
1352855	MMP1371	+	77	758	1.82302	731	1.58108	GUUGAGGAUUGCAAUAAAACUUCUUUUUUUCGCAU
1354418	MMP1373	-	23	471	1.77467	594	1.59638	AUCCUAAAUUAAAUCUAAUUUUUAUUUUUUAAAAA
1357301	MMP1375	+	50	77	3.40618	12	1.17391	UUUUAAAUACUACUAUUUUUCAUAAUUAUUAUAAC
1357606	MMP1376	+	23	29	3.07128	22	1.47825	CGAAUAAACUAAUUUAUAUUUUUUAUUUUUGGUGU
1358708	MMP1377	+	25	12	1.44443	0	1	AAUAAUUAUUUAAAACUUUAAUACUUUUUUUCGGC
1359100	MMP1378	+	21	51	1.38346	37	1.32456	AAUAAAUAAAAUAUUAUUUUUUAUUAUUUUAAAAA
1359048	MMP1379	-	46	54	1.45378	12	1.09231	AUUUAUUUCCACUUAAUUGUUUUAAUUUUUCAUUU
1361103	MMP1380	+	179	12	1.70584	4	1.06349	UUGUGGAAUGGACCCAUCAGACAACGGUCUUCCAG
1362291	MMP1381	+	38	189	2.57499	77	1.57037	CAUAUUCUCUUUUUUAAUAUUUUAAAUUUUGAUAA
1363848	MMP1382	+	134	22	1.43136	6	1.09524	GGAAUACAGUUUAACCCCUUCAUACCUUUUAAAGG
1364519	MMP1383	+	178	49	1.69999	64	1.8205	AGAAAUUCCUGACGAUGUAGACAUAGUCUUGCUCG
1365171	MMP1384	+	129	44	1.79998	75	1.87208	AAAGCACAAGAUGGAGGUAUCGUUUCUGCCGCAUA
1365954	MMP1385	+	30	729	1.68386	242	1.44567	CUUCUUUUAAACUUUUUUUACUAUUUUUUUAAAUA
1368023	MMP1387	+	82	11	1.30555	8	1.11764	GAGUUUAAAUAAUCCUUAAGUUCUUUUUUUAAAUC
1367960	MMP1388	-	27	8	1.47056	4	1.07407	UAAUUUUAGAAACUAUUAAUUUAUUAUUUUAGCUU
1369825	MMP1391	-	23	29	1.61701	72	1.48322	CCUUUAAAAUCUUUUUUCUUUUUAUUUUUCAAAAU
1372920	MMP1394	-	53	12	1.99992	5	1.35712	UUUCAAAUCUGCUCCUUUUUUUAAUUUUUCAACAA
1376029	MMP1396	-	25	85	1.89473	47	1.78332	ACUAAUUAAACACUUUUUUCAUAUUUUUUUAAAAU
1383297	MMP1399	+	72	16	1.24242	18	1.13534	AAUGCAGAAAUUGCAGCUAGAGAAAAUGCUACAAA
1383730	MMP1401	+	21	162	1.72	57	1.23361	CUCGUUUAAUUUCACCAAUACUAAUUUUUUAAAUA
1384119	MMP1402	+	109	13	1.11712	25	1.11905	AGAACUUUAAGAAUAUCAAGAAAACAUGCUAUUGA
1384588	MMP1403	+	97	15	1.14151	14	1.06364	UUUAAAACUAAAUUAGUUAGAGCAGGAUACAGCCA
1385373	MMP1405	+	10	119	1.26923	82	1.15472	CUCAAGCAGAAAAUGCUUAAGCAUAAUUUUAAAUA
1385820	MMP1406	+	65	110	1.1532	603	1.13777	UGUACACCCCCAUGCUCAAAGGGUAGGGACACCCA
1386127	MMP1407	+	6	565	1.19707	209	1.06171	AUAAAACAGCUCUACUCGUACUAAGCUUCUCAGCU
1386696	MMP1408	+	80	46	1.29487	191	1.45585	UCAUUACCUAACGGAGCUAGACUCGUCUGUGCAGA
1387141	MMP1409	+	106	50	1.32051	91	1.27914	CCAUUACAUUUAAGAAAUAGCGUUAUGUCUGCAAU
1387427	MMP1410	+	13	62	1.34254	155	1.42818	AAAAUUCAAGUAACUAAGAGGUGUGAGCAUGGCAA
1388265	MMP1411	+	105	15	1.12397	18	1.07287	AAUCCAAAAAGUCACCGUAAACUUCGGUGUAGGUG
1388793	MMP1412	+	59	449	3.49443	900	3.17917	GACAAAAUACGGCCAAGGUUCAAAAGUUUGCAAAA
1389080	MMP1413	+	175	167	2.25563	267	1.99256	AUCAAGGAUACAUUGGAAACUUCGAAUACAUUGAA
1389354	MMP1414	+	38	14	1.12069	18	1.04826	UGGAGGUAUUCUUAUGCCAGUUGCAGCUUUAAUAA
1390953	MMP1417	+	174	20	1.16	7	1.02251	UAAACAAUGUGACCGCUCAGCUUAUGGCAUACGAU
1391447	MMP1418	+	63	20	1.19802	0	1	AAGAAAAUUCAAUACCGAAGCUUGGGAGCCAAAAA
1392117	MMP1419	+	45	137	2.82664	363	2.94117	AAAAGGUGAUUAAAACAUGGCUUACGCAGUUGUAA
1392629	MMP1420	+	61	17	1.16505	5	1.01282	AAAAAUCACGAAAAAAAGAGGCUCCAGAACCUGCG
1393120	MMP1421	+	106	1983	3.43014	3276	2.42126	CAUUUAAAUACUCAUUUUUUAAUAUCUUUUAAUGU
1394611	MMP1422	+	41	350	1.85574	278	1.35687	UAAUUAGAAAUAAAAAUUUUUUACUUUUUUAAAAA
1398227	MMP1424	+	63	183	2.21191	81	1.42857	UUUUAAAUAUUAACUUUUUUAAUAUUUUUUGAAAA
1398847	MMP1425	+	31	6	1.33332	1	1.01493	CUAAAUCUCUCUGGUGAAAUAGAUGAUAUUAAGUG
1400897	MMP1427	+	57	25	1.33333	46	1.1614	GUUUAUAAACUUUUAAAACAUAUACUUUUUAGAUA
1401108	MMP1428	+	34	146	1.32517	125	1.13089	AAAAAUAAAAUAAGUUUUUUUUGAAUUUUUAAUAU
1401077	MMP1429	-	52	147	1.39305	105	1.12915	AAAUUCAAAAAAAACUUAUUUUAUUUUUUUAAUUA
1403932	MMP1432	-	67	161	2.96339	425	1.85	UUAUAUAUUAUUAUCCAAGUUUUAUUUUUUAGAUU
1405100	MMP1433	-	25	713	2.78696	559	1.60761	ACUAAUUGAAUUUCACAUUCUUUUUUUUCUGGAAA
1406214	MMP1435	-	80	107	1.3474	48	1.11009	UAUAAAUCGAUAAUUCUUUUCAAUUAUUUUGAGAU
1406555	MMP1436	-	9	34	1.50745	28	1.20895	AUAGAUAUCCCAAAAAUUUAAUUAAUUUUUAAGAU
1409048	MMP1437	+	75	59	2.17998	37	1.30081	CCAAUAUCCUAAAACUAUUUUUCUUUUAUUACGAU
1410360	MMP1438	+	33	48	1.78687	134	1.26482	ACCUACAAAUCUAUCUUUUUUUAUUUUUUUCAACC
1411745	MMP1439	+	46	34	1.75554	20	1.34482	UAUUUUUGGAUUAAUUUUUCUAUUUUUAUUAGUAA
1413451	MMP1441	+	12	72	1.69902	44	1.15827	AAAAUUGAAAAAAAAUAACUCUUAUUUUUUGAAUA
1413974	MMP1442	+	137	206	2.22618	179	1.67293	AAAUAAAACACAAUUUUCUUUUUUAAUUUUGUAAU
1416664	MMP1445	+	35	56	1.48275	40	1.14493	UUAAUUAAAUAAAAAAAGUUUUAUUUUUUUAAAAU
1418100	MMP1447	+	36	6	1.15	4	1.07547	UGGUUUUAUUAAUUAACUACGCAGUAUCUUUGGUU
1419721	MMP1452	+	93	16	1.43242	14	1.17721	UGCAGGGUUUGUCUGCAUAGUUUUAUUCAUCGGUA
1420184	MMP1453	+	81	11	1.33332	9	1.08411	UUGGAAUAAUUUCACUUUAUUCAAUUUCCCGCCAA
1421535	MMP1455	+	62	7	1.19444	0	1	CUAUAUAGCACUUAUAAUUGGAAUCUUGGGAUACC
1421853	MMP1456	+	161	7	1.30434	-1	0.979592	UUCAGUAUUUAAUCCAUACAUUCAAAUUUUACUUU
1424071	MMP1461	+	16	6	1.26086	18	1.37499	AAGUCAAAGCAUGAUUUGAGAUGAUAUUAUGAAUG
1428764	MMP1467	+	28	214	2.4861	122	1.55963	AAAAUAGAAAAAAUAUUAAAUUUCUUUUUUGGACA
1429959	MMP1469	-	36	27	1.40298	6	1.07895	UUUUUUAAAAUAUUAUUUUUAUUUUUUUCUAAAGA
1430972	MMP1470	+	49	194	2.57722	91	1.23333	UUUAAAUUAAAUUUUAAAAAUACACAUUUUAAACA
1433053	MMP1472	+	86	7	1.30434	1	1.01163	UGGUACUCUUGAUUAUUAGAGGCGACAGCUACGAA
1436573	MMP1474	+	26	36	1.17308	11	1.07692	AUAAAAUAAAAAAAUCUUUUUUUAUAUUUUUAUUA
1436534	MMP1475	-	50	31	1.34444	13	1.11403	AAAAGAUUUUUUUAUUUUAUUUAUUUUUUUCAAUG
1440709	MMP1479	+	47	16	1.38094	7	1.08536	UAAAAUUUAAUUUAAAUCCCUCAUAUUUAUAAAUC
1442057	MMP1480	+	25	86	2.22855	96	1.65753	AAUAAUAAUCAAUAUUUGUUUCUCUUUUUUAAAAU
1443015	MMP1481	+	133	27	1.55101	20	1.25316	UGCAGAUGGUGCUGCUGGAGACUUGAUCAUGGAAA
1443301	MMP1482	+	123	32	1.13974	21	1.09545	CAAUUUCUUCACUGUUCGUUAGCAUUUUUUCUAAA
1443998	MMP1483	+	35	11	1.43998	2	1.05263	AAAAUUAAAUUCUAACUUUUUUAUACCUUUAAGCA
1445442	MMP1485	+	91	17	1.10692	5	1.02273	GAAUUUCAAUACCUUCUUUUCCGUAUUUUUCGUAG
1445345	MMP1486	-	30	66	1.61682	63	1.32984	AAAAUAGUUUUUAUAACUUUUUUUUAUUUUAUAUG
1449249	MMP1488	+	126	9	1.17307	2	1.04	GCAUUAUUAAUUCUCAUAAUUUUAGCAUUUAAAAU
1449283	MMP1489	-	43	26	1.49056	4	1.07692	GUUCUUUUUUAAUUUUCUUUAUUUUUUUCUAAAAA
1451835	MMP1491	-	53	13	1.30952	5	1.05682	AUAAUCUAAAAAAUCUUUUUCAAUUUUUUCAAAAU
1455271	MMP1493	+	63	202	2.00999	85	1.36481	UUUGAAUAUUAUUUUAUUUUCCUUUCUUUUGUAUA
1455939	MMP1494	+	29	29	1.53703	40	1.61538	AUUUAGAUUAAUUUUUAUUUUUUAUAUUUUGAGCC
1455868	MMP1495	-	56	9	1.16666	3	1.02586	AGUGUUUUUCUAAUAUCUUUUUCAAUUUUUGACAU
1459814	MMP1498	+	27	80	1.58823	27	1.10425	UAAACUCUUUUUUUAAACUCUUAAAUUUUUGACAC
1459746	MMP1499	-	59	26	1.19697	66	1.28448	AACAAAGGAAUCUACUCUUGAAAUAUUUUUAGAGA
1460329	MMP1500	-	37	288	2.34579	97	1.39431	AUUCUAACGAUUUUUCUUUUUUUAUAUUUUAGGUG
1462514	MMP1502	-	21	204	1.3	24	1.04898	AGAAAAUAAAUUUAUUCUUUUUUAUUUUAUGGAAA
1463485	MMP1504	-	12	12	1.38708	2	1.03333	GACGAAUACGGUCUUUAAUUAAUAUUUUUUAAGGU
1464250	MMP1505	-	160	16	1.28571	13	1.2653	ACGAUCGUUGCAAAUGCUACAGGAUGUCUUGAAGU
1465497	MMP1506	-	98	9	1.23076	0	1	UGCAAAGCUUGCAGAUGUAGAUGUUAUUGCAGCAU
1467116	MMP1508	+	146	11	1.1746	25	1.10549	AAACUAUUAAACAAAGGAAGCUUAGAUUACGUCGA
1467356	MMP1509	+	24	688	2.06337	363	1.22802	AUCUAAAUUUUUCUCUUUUUUUAACUUUUAAACGA
1467414	MMP1510	-	51	91	1.69465	42	1.08317	UAUAAAUUUCUAGACUAUUUUUUACUUUUUUAAAU
1468879	MMP1511	-	59	258	3.24346	87	2.19176	AUCCAAUACUUUUUUGUUUAUUAUAUUUUUAAAAA
1470511	MMP1512	-	11	12	1.99992	4	1.57135	AAGAAUAUAUUUACAUUAAUUCUUUUUUUUAGCCU
1474526	MMP1515	-	27	960	3.05567	1827	2.51744	UAAUUUUCAUUCCCUUCUUUUUUUAUUUUUAUAAA
1476293	MMP1516	-	75	21	1.61763	11	1.18033	AUUAAUUUCAAUGAAUAACUCUUUUUUUUUAGAAC
1476891	MMP1517	-	164	21	2.1666	39	1.59999	ACUUCGAAAAUUUGACAUACGGCUGUCUGCAGACG
1477763	MMP1518	-	27	11	1.24999	7	1.175	UAAUUUACCAAUAUUUUUUUUUAUUUUUUUAAUGA
1480379	MMP1520	+	28	38	1.31147	29	1.27884	AAUUAUAUAAACAUUGAUUUUAUUUUUUUUAAAUU
1481839	MMP1523	-	42	167	2.05031	216	1.75524	AAAUAAAAUAAUUUACCUACUUUAUUUUUUGGGGA
1485319	MMP1525	+	39	29	1.7073	9	1.35999	AAUAAUUAACUAUUUUUUUAAUUUAUUUUUGCAGA
1485997	MMP1527	-	67	40	2.17644	45	1.41284	UUAAUUUAAUUUUUAUUUUUUUCAAGUUUUAAAAG
1488856	MMP1530	-	79	18	1.34615	15	1.29411	UUCAAAGUAUCCUGAUUACUUAAAACUUUUAAUGG
1490236	MMP1532	-	118	8	1.33332	0	1	CUUACUAUUUUAUUAUUAAAAUAGUUUUUUCGGAC
1492989	MMP1534	+	17	127	2.17591	97	1.43303	UCUUAUUGAAUAACUCUUUUUUAAAUUUUUAAAAA
1495457	MMP1537	+	6	15	15001	7	4.49825	GAAGUAUAUCUAAAAAAGGCAUAAUUAAGGAAAAA
1495978	MMP1538	+	33	391	5.20426	95	2.55735	CUAAAUAUAAUUAAUUUCUACUAUUUUUUUGAAAA
1497424	MMP1540	+	39	18	1.15517	5	1.04545	AAAAAAUAAAAAAAAAUUAAAUUUGUUUUUCUGCA
1497384	MMP1541	-	27	93	2.57624	78	1.92856	UAAUUUUUUUUUAUUUUUUUUUAAUUUAUUAUAGA
1499904	MMP1543	+	24	15	1.10345	10	1.03333	AACUAAUUACUCAAAAACACGAGCAGGUGUUAAAU
1501856	MMP1546	+	142	336	1.78688	545	1.81955	AAGAAGAAGAGUAGAAUUUAAAUACAAAGGCUUCA
1502265	MMP1547	+	27	1099	2.12718	873	1.29533	UAAUUGGAAUCCAAAAUCUCUUUUUUUAUUUUUGG
1504497	MMP1550	+	23	75	1.60483	35	1.35353	CCUUUAAUAUCGAAUUACCAUUCCUUUUUUCCAAA
1504805	MMP1551	-	26	70	1.83332	74	1.55224	UUAACUUAAAAAACAAUUAUUACUUUUUUUAGUGU
1506932	MMP1553	-	31	71	1.67618	26	1.1097	AUGAAUUAAAUCCAUAAUUAAUAUUUUUUUGAAGA
1508110	MMP1554	-	17	24	2.59989	43	1.71666	AAAUCCUAUUUAAUUUUUUAAUUUUUUUAUAAUCA
1511089	MMP1555	+	61	14	1.17284	8	1.04598	CCCACAUAGGUAUUUAAAAGCAGAAACUACCGAAA
1513045	MMP1558	+	129	25	1.23148	8	1.04372	AAGACCCUAAAGAAAAGUACACAAAAUUCUAUACC
1514668	MMP1559	+	43	1501	1.52082	1157	1.27424	AGGGAGCCACUUGGCUUCCUUUUUUUAUACUUAUU
1516691	MMP1561	+	165	11	1.19643	2	1.02	ACAAUUUGUUCCGUCAUUAGCUAUGCUCAUUGGUG
1517356	MMP1562	+	4	64	1.62135	53	1.30286	UACCAGAAUUGCCUAAGAAAGAGUAAGGUGGUAUA
1519358	MMP1565	+	150	15	1.16483	22	1.11579	CGGUAAAAAGGCAGGAAGAGACGUAGGUAUUGCCU
1519479	MMP1566	+	42	9	1.16363	7	1.07447	AGAGGUGGAAUAAUGUUUAGAUUUGACAAAGAACA
1520446	MMP1567	+	25	2931	4.59631	2956	2.31905	UUUAAUUAAUUUGUUUCUUCUUUUAUUUUUAGAAA
1520491	MMP1568	-	17	61	1.64893	23	1.15333	UCAGGAUAACUAACUUUUUUUAUUUUUUUUAUAUG
1523387	MMP1573	-	47	7	1.69993	4	1.0597	UUUUAAACUUUCUAAAUUUUUUCUUAUUUCGUAAA
1526296	MMP1576	+	30	49	1.11136	48	1.08013	UUUAAAAAAGAAAAAUUAUUUAAGAAUUUUACCCA
1526092	MMP1577	-	190	200	8.69201	352	7.39988	GUAUUUAUCAUAAUUUCACCUGUUGUUAGCUAUUA
1529171	MMP1579	+	30	908	2.4232	843	1.6194	UCGAAUUAAUUUCUUUUUUUAUUCUUUUUUGAAAA
1533589	MMP1582	+	113	8	1.34781	10	1.17544	AAAAGCAUAAAUCUCAAAAACGCUAAAAGAGGCGA
1534084	MMP1583	+	116	145	2.95943	179	2.86456	GAAUACCAAGAAAUUCAAGUUCUUGACACUUACGA
1534831	MMP1584	+	24	391	3.69653	194	2.26797	GAAUAAUUUCUAACUUUUUUAUUAUUUUUUGGUGA
1536059	MMP1586	+	23	553	2.34223	528	1.67866	AAUUUAAUUAAAAUUUUUUUAUUCUAUUUUAACUG
1536483	MMP1588	-	21	74	6.28534	48	1.39024	AACAUCUAAUUUAAUUUUUUUUAAUUUUUCGGGGG
1539381	MMP1589	+	62	53	1.74647	24	1.33802	AAGACUAUUAAAAAUAUAAUUUUUAGUUUUACAGU
1540235	MMP1590	+	45	15	1.41665	15	1.25423	UGAAACAGAAACCCCAUCUUUUUUCAUUUUGUUUA
1541172	MMP1592	-	29	30	2.1538	13	1.2826	AAUUUUUUUAUUUUUGAAAUUUCAUCUUUUGGGGU
1543167	MMP1594	-	55	6	1.5454	5	1.07936	AUCUUAUAAAAAGAUUAUAGCAAUGGUUGAUGAAG
1543763	MMP1595	-	88	10	1.9999	35	1.60344	AAUUUUAAAUAUUCGACCAAGUGAAACUAUGGCAG
1548000	MMP1599	+	37	28	1.57142	17	1.2125	AUUAAAAAUAACUUUUUUAAAAUUUAUUUUAGGUA
1549695	MMP1602	-	22	9	1.52938	22	1.19469	UUGAAUAACUAUUUUUAUGCUUUUUUUCUUAAGAU
1551357	MMP1604	-	60	36	1.73468	52	1.3421	UUUAAAUUCUUCUUUUUCAAUUCGUUUUUUAAGUU
1556013	MMP1608	+	59	191	2.52799	84	1.74336	CCAUUUUAAGCUCUUUACUAUUGUUGUUUUAUAUG
1557185	MMP1609	+	25	399	2.18397	392	1.61059	UCUAAUUCUUUUUAACUACUUUUAUUUUUUACAUA
1557994	MMP1610	+	90	25	1.17482	21	1.06402	GCAUUCCUUGCUCCUGCAUCUGCACUUUUUCUAUG
1557880	MMP1611	-	44	15	1.15957	7	1.03111	UUAUUUUAAAAUCUUAAACCCUGUUCUUUUAAAAA
1559773	MMP1613	+	15	24	1.30379	14	1.21538	AUUCUUUUUAAAUAAUUUUUAAAAUAUUUUAUUAA
1561101	MMP1615	-	13	102	1.52577	89	1.29866	CAAUCGAAAAACAAUAAUUUUUACUUUUUUCAUUU
1563003	MMP1617	-	18	6	1.85702	2	1.1818	GGUAAAUUUUAAAUCUAUUUUUAUUUUUUUAAAGA
1565651	MMP1619	+	42	10	1.12658	10	1.11494	AUGAAUUAUCUGUUAAUUCUUCUAUUUUUUACAAU
1565914	MMP1621	-	42	91	2.03408	44	1.37931	UUUUUUGAAUUUUAAUUUUUAAUUAAUUUUAAGAU
1566872	MMP1622	-	90	6	1.37498	8	1.23529	GAUUGGAAUUCCAUUAAUAGCUUUUGCAAUUUCUA
1569596	MMP1626	-	70	6	1.23076	2	1.03571	GACUUUAAAUUUGAAUUUUGUGGCCAUUAUCGGCG
1570276	MMP1627	-	161	10	1.37036	26	1.325	UAUCGUUCCAAACUUGAUAACGGCAGUUCUGUUCG
1570617	MMP1628	-	146	13	1.3611	7	1.07292	UUUUUAAUCCUGUCUUUAUUUUUAAUUUUUAGAGU
1572039	MMP1629	-	198	63	1.68477	89	1.5894	UGGAAUUUAUAACUUCGGAGCCCACGGCAUAGAAA
1574563	MMP1630	+	168	24	1.39999	9	1.05696	AGCAUUAUCAUUAUUUCAAAUACUUUUUUUGAACU
1575888	MMP1632	+	56	38	1.82607	33	1.59999	GCAUUACUGAUCUUUUAAUUUUUCUUUUUUGAAAC
1575897	MMP1633	-	50	53	1.98146	49	1.65332	UUAAAAUAACUCUCUAAAUUUUAUUUUUUUAGAGU
1577183	MMP1635	-	36	87	2.85102	47	1.35878	UUAUAUUUUAUUUAAUUUUAAUUCACUUUUAAAAA
1578934	MMP1636	+	28	6	1.14634	4	1.05882	AAUUAUUUAAUUUUAAUUCCAUUUUUCCUUGAAGU
1578879	MMP1637	-	38	6	1.19354	10	1.22727	AAUUAAUUUUGAUUUCUGAUAUUUUUUCUUGCAAG
1582061	MMP1639	+	190	15	1.42856	2	1.08695	GAACACCAAUUGAUGAAAUUCCUGUAGAAAUCGUA
1583249	MMP1640	+	31	165	1.4755	14	1.18182	UAAACUAUUUUUUUCAUUCAUGUAAUUUUUAACUA
1584726	MMP1642	+	81	11	1.14865	25	1.14881	ACAAGCAGUCCUGUACCUAUUGAAGAAUACGUAGA
1585097	MMP1643	+	56	201	1.34068	239	1.31406	GACUGAUGAUAUCCACGUAAUGGAAGUUCUCGGAA
1585927	MMP1644	+	10	82	2.34424	56	1.2249	UUACAGAAAACCCUCAAUAAUCUUUUUUUUGGUGU
1586648	MMP1646	-	74	50	1.19763	5	1.01901	GGGCGUUGUAUAUAUUUCUUUUUUUAUUUCCAUUG
1588760	MMP1647	+	33	397	1.58382	230	1.19279	ACUACUAUUUUUUCAACUUAUUUUUAUUUUAAAUU
1590043	MMP1648	+	71	15	1.3409	44	1.1753	ACACAUAAAUUUUUAUUUUCUUCAAUUUCUAAAGC
1592663	MMP1652	-	31	16	2.45441	1	1.0909	UAAAAUCCCUUAUUUUUUUUCGCAUUUUUUAAUUU
1597216	MMP1653	+	89	6	2.19976	2	1.07692	UCUGAUAAUUAUAAAGAUAAAACAGAAGCUGCAAA
1600243	MMP1655	+	25	11	1.32352	3	1.07895	AUUAAUUUAUCUUUUUUCCACAAAAUUUUUCAAAA
1600188	MMP1656	-	32	10	1.31249	7	1.125	UAAUAAUUCGUAUUCAUUUUUCUUUUUUUAAUGAG
1602869	MMP1658	-	47	382	1.7048	385	1.28371	AAAAAAAUUAAAAUUUUAUUUUUCAAUUUUCAAAG
1603432	MMP1659	-	30	17	1.25373	11	1.24999	UUAAAUUAUUAUUCUUAUUUAACCUAUUUUAAAAU
1605132	MMP1661	+	130	23	1.23232	17	1.15044	UUUUUGUAAUCCCUUCGCCUUUUACUUUUUCAGAU
1604963	MMP1662	-	36	20	1.23529	4	1.0303	AGUUCUUCUAUUUUUUCCAUUAAAAUUUUUAAAUC
1607987	MMP1664	+	42	11	1.84609	-2	0.913047	AAAAAAUUAAAAUAAUAUAACUAUCUUUUUGGCUC
1613998	MMP1671	+	83	6	1.42854	247	1.61596	ACAUGUACAGUACUGUAGACCUAACGUCUGCAAAA
1620717	MMP1678	+	122	8	1.12698	3	1.02041	AUUUUCCAGAUACUCCCUCUGGGUGGCAUAAAAGG
1620571	MMP1679	-	28	24	1.25263	50	1.22522	AAUGAUUAUAACUCUUCAUAAUUCUUUUUUAAAAU
1622893	MMP1681	-	41	38	1.28358	16	1.18182	AGCCCUCGCGGCUUAUCUACAUCUCUUUUUAAAUC
1626481	MMP1683	+	34	42	1.62686	14	1.08485	AAAUCAUGUAUCUCUAAAUUUUUAGUUUUUGUAUC
1626372	MMP1684	-	76	7	1.12727	8	1.05031	UUUUUUAUAAAUGAUCUCAUAUCCAAAUAGUAAAA
1627084	MMP1685	-	67	114	1.24945	105	1.08387	ACAGAUUUACAUAACCGCAUAAUUAAUUUUGAUAA
1629279	MMP1687	+	55	7	1.24137	6	1.08219	ACAAAAUUGACUAAAAUCAAUUACGAUUAUGAAAA
1629943	MMP1688	+	25	26	1.48147	10	1.12195	AAUAACUUUUUUAUUUAUUAUUUUUUUAUUGCGUU
1629895	MMP1689	-	36	26	1.40624	6	1.07407	AAAAAGUUAUUUUCCCAAAAAUUUAUUUUUAAAGU
1631279	MMP1691	-	92	1366	2.32236	1445	1.85655	UUUCAACAAAAAUCUCUUUUUAAAUUAUUUAUUUC
1632687	MMP1692	-	18	115	1.92741	98	1.47805	UCAUUGAAAUAAACCAUUCCCAUUUUUUUUGGGUG
1633906	MMP1693	-	76	243	2.34999	69	1.40588	UAGAAGGCCCCAUACCUUUAAAAAUUUUUUCGGGG
1634090	MMP1694	-	42	193	2.58195	194	2.25161	AAGAUGGUAGACGAGGCAAAAUUAAAUUUAAUCGA
1635371	MMP1695	-	59	20	1.21052	10	1.07874	GAUGGUGACUCUAUGGGUAAGGUUACUAUCGAACC
1636270	MMP1696	-	126	24	1.16107	4	1.01667	UAAAUGGCAGAUAAAGUUAAGGUAGGCAUUAUACA
1636858	MMP1697	-	130	1287	13.0279	1348	10.108	AUGUGACGAACAACCCGAAGGCUAAGGCCAGGGGA
1640389	MMP1698	+	191	59	1.19932	81	1.12878	AGUACAGAAAAACAUUUUAGAUUUGGGUAUCUCGG
1640875	MMP1699	+	156	7	1.31817	6	1.16216	CCAUUCGUUAUGGCAAUGAGCUACGGUGCUACAUU
1642345	MMP1700	+	24	65	1.71428	23	1.31506	AUUUAAUUCUUUUUUCGUUUUUUAUUUUUCAGCUA
1644188	MMP1702	+	5	5612	10.7093	1764	6.09825	UCGGGGUUCGAUUCCCCCCCUGCGCCGUUUUAUAU
1645137	MMP1703	+	33	32	1.12851	2	1.00295	UGUUUUUUAACAAUUUCAUAUGCUUUUUUUAAGUC
1645076	MMP1704	-	25	32	1.1608	37	1.06655	UUUAAUUAACAUCUUUUAUUUUCGCAUUUUUGAAC
1646301	MMP1707	-	100	36	1.49314	104	1.23318	CAACGAAAAAUCCGUUACAGUGAAACCUCCAAGAU
1647294	MMP1708	-	18	508	1.59765	335	1.21297	GUAUUACAAUAACUCUUUUUAUUCUUUUUUAAACG
1647691	MMP1710	-	67	60	1.23622	181	1.21939	AGAAAAGCUAGUGAACUGAAAUGGGGUCAAAGACA
1648366	MMP1711	-	12	12	1.16666	1	1.01408	CCAAGAAUUGAAUCCUAAAUUUAUUUUUUUAUUAU
1649171	MMP1712	-	34	9	1.32142	10	1.23255	GAAUCACUUAAAAAACCAUAUAUAUUUUUUGUAUA
1651167	MMP1714	-	173	109	1.75694	2547	2.66145	UGUAUUCAUACACACUUUUUUUAUUUUUUUAAAAG
1653225	MMP1717	-	37	13	1.39393	37	1.46249	ACUGCCUUAUUAUUUUUCGUUUAUUUUUUUAAAAA
1659665	MMP1720	+	186	7	1.21874	1	1.02857	UUGAAGAUAGCCCCCAUACGUUAAAUUCUUACCUU
1660301	MMP1721	+	22	175	4.07012	74	1.99999	AAUUUUAAAAAAUCAAUUUAUUACUUUUUUGGUGA
82593	RNA_1	+	0	1730	6.44023	308	2.55555	ACCGCGGUUCGAAUCCGCGCUGGGCUACCAUUUUU
335731	RNA_10	+	65	6	1.2857	0	1	UAAAUUUAUAAGUUAUAUAUAAAUCCUUUUCGACA
339404	RNA_12	+	83	7	1.43747	-1	0.977273	CUCUAUUUAAAUAUUGAAAAACCUUUUUUUAAUAU
454180	RNA_13	+	65	23	1.24731	15	1.06912	AAGACCCGUUAUAACUUCAUAGUUUAUUUUGAUGU
700208	RNA_14	+	38	26	1.83868	1	1.02083	UAUUAUUUUUAAAAUAAAGUUUACAUUUUUCAAAU
1263718	RNA_15	+	53	658	2.88538	138	1.40949	AGGAAGUAUCUACACUUUUUUAAAAUUAUUAUUAA
1305846	RNA_16	+	0	563	3.733	968	2.6547	CCGGGGGUUCAAAUCCCCCUCUCUGCGCCAUUUAU
1497959	RNA_18	+	3	1109	3.1368	181	1.43614	UCCGGGGUUCGAAUCCCCGCUGCCCUACUUUUUUC
1508062	RNA_19	+	8	222	2.12121	115	1.35937	GGUUCAAGUCCCCCCCUCGGCAUUUUUCUUUUUGG
112954	RNA_2	+	3	61031	13.4072	14588	3.88471	UCGGGGGUUCGAAUCCCCCCCGGGGCUUGAGUUAC
1601571	RNA_20	+	3	316	1.74178	103	1.247	UCGGGUGUUCGAAUCACCCCCUUGGCACGUUUUUA
1601302	RNA_21	-	0	93	1.32069	17758	10.9373	UCGCAGGUUCGAGCCCUGCAGGAGGCGCCAUUUUU
1600996	RNA_22	-	6	44	1.1512	7	1.01452	AGGGUUCAAAUCCCUGCCCCUGCAUUAUAGUAAUA
1600890	RNA_24	-	8	45	2.18418	106	1.80915	UCGAUUCCCGGUCUCGGCCCCAUUUUUUAUUUUAG
1507714	RNA_26	-	12	29	1.64443	6	1.11111	CGAAUCCCUUCCCUCGCAUAUUUUUUUAAAACAAA
1268948	RNA_29	-	9	212	2.08163	335	1.53686	GUUCAAAUCCCGACUGGCGCACCUUUUUAUUUUAG
113171	RNA_3	+	15	296	1.32104	73	1.06535	AUCCGGCUCGCGGGACUCAUAUAUUAUUUCGGGGC
383760	RNA_33	-	127	17	1.34693	0	1	GUAGCCAGGCCUAUCCCGCCGGGCUCAUAACCCGG
82183	RNA_35	-	2	9	1.47366	95	1.04648	GCCGCGGGUUCAAACCCCGCCUGAAGCUCGUUUUU
40267	RNA_36	-	91	181	1.169	111	1.05589	UCGUGCAUAAGCCUCCGUAUCUGGUGUUAUCCAGA
113495	RNA_37	+	3	1172	1.58193	1512	1.93161	ACUCGGGUUCAAAUCCCGGCCAGAGCGCCUUAUUU
234	RNA_38	-	10	47617	8.52838	-68282	0.319819	ACUAAUAGUUCAAGAGAUAAAUUGGCAUCUGGACA
3354	RNA_39	-	48	4611	8.31904	6364	3.00694	CGUAGGGGAACCUGCGGCUGGAUCACCUCCUAAAA
5107	RNA_40	-	2	48216	2.76151	864585	6.64513	UGGUGGGAACAAUGUGACGCUGUUAGUCACUUUUU
8395	RNA_41	-	48	4703	7.86568	6639	3.1177	CGUAGGGGAACCUGCGGCUGGAUCACCUCCUAAAA
37117	RNA_42	-	2	47274	3.02554	876642	9.83649	UGGUGGGAACAAUGUGACGCUGUUAGUCACUUUUU
1627499	RNA_43	-	14	355	2.60633	60	1.30457	AAUCCCAGUACUUCCACUUUUUUUCUUUUAAAAAA
40486	RNA_44	-	48	4670	8.33123	6643	3.1429	CGUAGGGGAACCUGCGGCUGGAUCACCUCCUAAAA
36817	RNA_45	-	11	14026	2.42093	10931	1.51087	AGAAGGCAGGCUAUAGCCCCGAUGCCAUUUCAAAA
5082	RNA_47	-	27	1299	1.84957	705	1.30401	GUCACUUUUUAUUUUGGGCAUAUUAAUUUGUAUAU
37091	RNA_48	-	28	769	1.46805	587	1.20361	UCACUUUUUUUUAUUCAUUUCAUUUUUCGAGUUUU
1461970	RNA_49	+	1	303976	2.79661	122761	1.2552	AGGAUUUUUCACCCACCUCAAGGAAGCCACUUUUU
113403	RNA_5	+	2	1426216	10.0391	1433023	2.88333	UGGUGGGAACAAUGUGACGCUGUUAGUCACUUUUU
1644342	RNA_50	+	159	11	1.47824	2	1.01818	UACUACAUAAACUCAAAACUUGUUUUUUCUAGUUU
113677	RNA_6	+	78	125	1.12512	94	1.06606	ACAGGACUGUCACUCCUGUGACUCGGGUUCAAAUC
113707	RNA_7	+	13	81	1.16632	48	1.06799	AAAUCCCGGCCAGAGCGCUUUUUUAAUAAUAAUUA
113894	RNA_8	+	200	15	1.83329	186	2.0391	AUCCAGAACUUGAUGACUGCAUAUGUUGCGGUUUA
197732	RNA_9	+	35	71	1.31838	21	1.05769	UGAAAUAACGCACUCUUUUUUGGUUUCUUUCAAGA
