# Supplementary material for: The conserved ribonuclease aCPSF1 triggers genome-wide transcription termination of Archaea via a 3′-end cleavage mode
Source: Nucleic Acids Res. 2020 Aug 28;48(17):9589–605. doi: 10.1093/nar/gkaa702 (PMC7515710; doi:10.1093/nar/gkaa702)
Supplement: gkaa702_Supplemental_Files [file gkaa702_supplemental_files.zip › Dataset S4. Differential transcriptomes.xlsx]

## Sheet: diff_fpkm
Dataset S4. Differential transcriptomes of M. maripaludis S2 vs the Mmp-aCPSF1 depletion mutant*
* RNA-seq were performed on three biological repeats of the wild strain S2 and the Mmp-aCPSF1 depletion mutant. Transcript abundances are expressed as Fragments Per Kilobase of transcript per Million fragments mapped (FPKM).
GeneID	Annotation	arCOG	Function code (as in COGs)	S2_1	S2_2	S2_3	aCPSF1_1	aCPSF1_2	aCPSF1_3	log2FoldChange(aCPSF1 vs S2)	pval(aCPSF1 vs S2)	padj(aCPSF1 vs S2)
MMP0001	hypothetical protein	arCOG04846	S	452.891	288.55	351.024	420.132	404.504	456.098	-0.141186	0.187885	0.234789
MMP0002	L-seryl-tRNA selenium transferase	arCOG00114	E	595.871	363.773	454.637	624.135	586.382	626.971	0.0132443	0.893784	0.91137
MMP0003	korA; 2-oxoglutarate oxidoreductase alpha subunit	arCOG01607	C	625.42	501.716	577.157	549.806	536.207	520.655	-0.467903	1.67922e-07	4.53801e-07
MMP0004	hypothetical protein	arCOG01181	T	137.802	140.852	141.29	130.366	142.443	145.8	-0.404476	0.0144487	0.0222931
MMP0005	hypothetical protein	arCOG05096	S	57.5439	35.2497	47.1404	55.1744	57.9446	59.245	-0.0680887	0.550615	0.606744
MMP0006	3-dehydroquinate synthase	arCOG04353	E	826.627	772.085	701.639	502.263	515.608	519.548	-0.97935	5.22033e-11	2.02159e-10
MMP0007	geranylgeranylglyceryl phosphate synthase-like protein	arCOG01085	R	358.448	291.903	331.793	511.891	546.84	523.125	0.304971	0.00237614	0.00408464
MMP0008	DP1; DNA polymerase, archaeal type II, small subunit	arCOG04455	L	121.105	98.3175	100.999	130.585	121.415	125.786	-0.14633	0.174439	0.220647
MMP0009	DNA primase large subunit	arCOG03013	L	111.174	106.267	108.523	88.9649	100.612	100.518	-0.56262	0.000237097	0.000465216
MMP0010	hypothetical protein	arCOG01019	R	110.715	65.3109	87.0923	96.7987	84.0899	99.2092	-0.279814	0.0527343	0.0751155
MMP0011	DNA-cytosine methyltransferase	arCOG04157	L	129.011	75.298	91.5185	117.993	112.99	116.847	-0.129907	0.311029	0.366899
MMP0012	CoA-binding domain-containing protein	arCOG04227	R	51.8163	14.8217	34.9882	37.6118	37.4181	35.1268	-0.212557	0.516349	0.574373
MMP0013	argH; argininosuccinate lyase	arCOG01748	E	307.299	224.566	266.497	254.423	251.273	269.952	-0.418516	1.61766e-09	5.53459e-09
MMP0014	truD; conserved hypothetical protein	arCOG04252	J	138.033	101.146	126.842	164.256	168.889	176.345	0.100935	0.230613	0.282574
MMP0015	hypothetical protein	arCOG05083	S	154.071	119.696	131.846	173.196	166.312	182.119	-0.0164735	0.863267	0.887442
MMP0016	hypothetical protein	arCOG00993	J	169.107	111.937	142.897	214.538	195.277	200.209	0.152624	0.139516	0.18169
MMP0017	hypothetical protein	arCOG00659	H	213.888	119.985	162.55	178.415	173.702	196.887	-0.214976	0.0935754	0.125671
MMP0018	LysR family transcriptional regulator	arCOG00225	K	53.9054	26.9006	43.6412	90.8963	93.9955	92.5706	0.796377	1.03042e-06	2.58264e-06
MMP0019	hypothetical protein	arCOG06587	S	72.6342	40.1189	42.3906	259.144	243.999	275.857	1.95427	6.56022e-25	5.95831e-24
MMP0020	nickel responsive regulator	arCOG01008	K	684.194	1078.97	1188.19	619.079	697.132	767.113	-0.931897	0.00131831	0.00234632
MMP0021	hypothetical protein	arCOG03213	S	63.8226	38.7221	49.6492	73.596	72.3637	70.8488	0.140817	0.266384	0.319951
MMP0022	hypothetical protein	arCOG03113	S	161.663	58.4172	115.988	183.633	184.241	186.199	0.38633	0.119579	0.157238
MMP0023	hypothetical protein	arCOG01911	O	349.599	305.366	297.037	304.936	308.149	333.587	-0.399347	0.0018714	0.00325831
MMP0024	ATPase	arCOG04163	R	313.286	288.75	306.468	261.408	271.435	290.735	-0.535831	3.80206e-05	8.14992e-05
MMP0025	hypothetical protein	arCOG02287	S	1110.35	730.847	915.342	2247.69	2069.85	2279.48	0.887759	5.42164e-29	5.61937e-28
MMP0026	DP2; DNA-directed DNA polymerase II large subunit	arCOG04447	L	288.377	232.931	277.119	1466.94	1520.04	1494.08	2.10547	2.46952e-124	1.67357e-122
MMP0027	TrkA-N domain-containing protein	arCOG01958	P	52.9676	34.2185	48.251	73.5751	69.602	72.6306	0.299147	0.00913281	0.0145235
MMP0028	cobyrinic acid a,c-diamide synthase	arCOG00107	H	121.353	72.3148	97.0542	78.8408	72.7624	82.1637	-0.680078	1.98508e-09	6.75234e-09
MMP0029	hypothetical protein	arCOG02879	S	445.97	182.214	291.284	331.813	269.966	331.999	-0.314134	0.156049	0.200406
MMP0030	MCM family DNA replication protein	arCOG00439	L	179.337	125.344	145.773	336.845	327.379	351.735	0.799001	6.81599e-27	6.67209e-26
MMP0031	hypothetical protein	arCOG05049	S	84.0416	36.9516	55.8491	122.184	101.974	115.536	0.596153	0.00295557	0.00501223
MMP0032	transcription regulator ArsR	arCOG05050	S	23.3498	12.4123	19.1127	43.0355	33.5219	36.0193	0.664002	0.00225546	0.0038962
MMP0033	LysR family protein	arCOG00472	R	278.466	173.791	222.842	461.851	487.705	503.781	0.740072	3.34838e-14	1.70516e-13
MMP0034	GTP cyclohydrolase	arCOG04301	S	548.526	572.9	534.097	873.209	953.91	917.779	0.324468	0.0574173	0.0809355
MMP0035	hypothetical protein	arCOG01595	R	264.97	151.181	216.462	543.516	521.809	554.951	0.996281	1.69386e-18	1.08137e-17
MMP0036	tfe; Transcription factor E	arCOG04270	K	313.405	256.477	261.21	556.733	569.495	557.616	0.635259	1.02145e-08	3.17425e-08
MMP0037	metal dependent phosphohydrolase	arCOG01858	R	27.263	13.2877	21.4744	222.426	227.967	235.153	3.08742	7.66594e-85	2.93639e-83
MMP0038	type II secretion system protein	arCOG01811	N	372.198	340.127	408.923	287.835	285.255	294.383	-0.761894	4.19315e-09	1.36568e-08
MMP0039	hypothetical protein	arCOG01812	N	306.879	248.868	333.415	235.958	227.9	254.063	-0.691957	2.49782e-09	8.39915e-09
MMP0040	type II secretion system protein E	arCOG01819	U	458.397	468.558	504.038	374.689	330.66	357.588	-0.831993	1.41891e-07	3.85821e-07
MMP0041	tfb; transcription initiation factor B	arCOG01981	K	615.924	482.951	583.204	481.965	458.824	511.731	-0.593775	3.35525e-13	1.58074e-12
MMP0042	H/ACA RNA-protein complex component Gar1	arCOG02466	J	805.244	609.537	746.825	744.234	708.321	828.411	-0.302002	0.00105876	0.00190167
MMP0043	isopentenyl pyrophosphate isomerase	arCOG00613	H	874.796	475.341	719.157	707.527	653.827	661.354	-0.387051	0.00380821	0.00638446
MMP0044	beta-lactamase domain-containing protein	arCOG00546	J	878.117	1008.99	992.151	667.669	669.02	639.126	-0.954883	4.79552e-07	1.24444e-06
MMP0045	idsA; bifunctional short chain isoprenyl diphosphate synthase	arCOG01726	H	833.515	525.551	743.981	562.242	534.519	516.786	-0.747112	1.67887e-13	8.19435e-13
MMP0046	hypothetical protein	arCOG01724	S	258.243	107.692	195.118	538.024	485.764	495.13	1.09699	1.2539e-07	3.44138e-07
MMP0047	radical SAM domain-containing protein	arCOG01356	C	62.0649	42.0616	47.7495	34.2388	29.7441	33.8776	-1.00763	1.17791e-14	6.10434e-14
MMP0048	hypothetical protein	arCOG05080	S	28.1469	13.2627	30.264	23.1082	15.7219	20.7226	-0.633751	0.0560665	0.0794125
MMP0049	carbonic anhydrase	arCOG01849	R	92.3907	97.7898	105.635	58.3748	64.801	67.8697	-1.02792	1.27733e-07	3.4948e-07
MMP0050	ribH; riboflavin synthase, beta subunit (6,7-dimethyl-8-ribityllumazine synthase)	arCOG01323	H	1035.88	1451.33	1103.26	673.074	718.934	660.336	-1.23731	1.42918e-06	3.51707e-06
MMP0051	hisE; Phosphoribosyl-ATP pyrophosphatase	arCOG02677	E	202.142	103.468	121.068	313.55	313.708	355.08	0.845144	5.10832e-06	1.19059e-05
MMP0052	CBS domain-containing signal transduction protein	arCOG00610	K	443.504	286.683	339.637	582.905	569.271	596.779	0.340201	0.000173713	0.000345466
MMP0053	hypothetical protein	arCOG04454	S	248.878	133.73	208.271	207.024	197.605	211.749	-0.296049	0.0332869	0.048795
MMP0054	hypothetical protein	arCOG00109	J	290.422	172.729	228.073	231.937	237.997	241.252	-0.323264	0.00385216	0.00643365
MMP0055	RNA-binding protein	arCOG00985	J	402.975	301.727	365.038	357.099	341.165	342.486	-0.416478	4.85913e-07	1.25909e-06
MMP0056	cofH; FO synthase, subunit CofH	arCOG00656	H	214.674	195.152	179.993	110.556	109.595	121.865	-1.18133	1.56041e-15	8.51222e-15
MMP0057	cofH; FO synthase, subunit CofH	arCOG00656	H	502.999	431.734	413.385	194.155	209.683	204.087	-1.53892	2.07195e-30	2.34025e-29
MMP0058	mer; coenzyme F420-dependent N5,N10-methylenetetrahydromethanopterin reductase	arCOG02410	C	13646.5	21322.3	16110	5445.09	5853.21	6159.03	-1.98917	8.89829e-13	3.99969e-12
MMP0059	hypothetical protein	arCOG03415	S	513.026	256.789	364.476	693.673	684.905	715.91	0.534028	0.000566917	0.00106721
MMP0060	rplX; Ribosomal LX protein	arCOG04175	J	1399.41	989.122	989.315	1057.75	987.62	1282.86	-0.39947	0.00718594	0.0115949
MMP0061	aIF6; Translation initiation factor IF6	arCOG04176	J	2811.43	2167.81	2452.27	2747.55	2658.17	2781.44	-0.241617	0.000736134	0.00135677
MMP0062	50S ribosomal protein L31e	arCOG04473	J	2739.6	920.307	1795.8	2399.59	2168.31	2365.78	0.0252673	0.923463	0.935138
MMP0063	argB; Acetylglutamate kinase	arCOG00862	E	437.873	285.309	358.807	544.01	567.24	598.441	0.290741	0.000899361	0.00163032
MMP0064	glnK1; Nitrogen regulatory protein P-II	arCOG02305	E	692.516	784.182	726.557	295.932	327.725	218.909	-1.79392	7.67078e-14	3.7966e-13
MMP0065	amtB; Ammonia transporter	arCOG04397	P	699.891	521.685	716.678	273.624	317.782	237.72	-1.59832	6.43339e-24	5.55668e-23
MMP0066	glnB; Nitrogen regulatory protein P-II	arCOG02305	E	1214.64	595.304	945.904	1422.93	1307.49	1424.87	0.244183	0.128095	0.167684
MMP0067	glnK2; Nitrogen regulatory protein P-II	arCOG02305	E	48.8513	31.4797	41.3862	67.6287	62.8179	77.5506	0.396422	0.0251694	0.0376473
MMP0068	amtB; Ammonia transporter	arCOG04397	P	50.057	36.0778	41.2422	72.4518	83.7419	81.5796	0.525594	2.45008e-05	5.35613e-05
MMP0069	methylated-DNA--protein-cysteine methyltransferase	arCOG02724	L	61.3846	37.4777	49.3645	56.4178	52.2752	54.9088	-0.231594	0.202427	0.251003
MMP0070	tungsten containing formylmethanofruran dehydrogenase subunit C-like protein	arCOG00098	C	35.2728	33.6888	37.8514	58.6627	65.0474	69.1077	0.465422	0.00443931	0.00733089
MMP0071	DNA primase small subunit	arCOG04110	L	75.6175	46.133	62.4132	89.1109	86.8436	88.7724	0.154027	0.163985	0.208472
MMP0072	hypothetical protein	arCOG04369	K	108.446	84.3069	95.3443	65.0914	70.3398	67.6755	-0.882899	1.24096e-15	6.876e-15
MMP0073	argG; Argininosuccinate synthase	arCOG00112	E	1025.37	920.903	1000.09	720.622	725.438	718.934	-0.83698	8.831e-13	3.9796e-12
MMP0074	hypothetical protein	arCOG05086	E	128.032	62.454	97.3754	291.355	276.52	293.164	1.22018	3.92595e-14	1.9708e-13
MMP0075	abortive infection protein	arCOG06588	R	63.1661	17.3062	34.2664	313.291	307.672	321.276	2.72368	1.54142e-18	9.91235e-18
MMP0076	deoxyribonuclease	arCOG01641	R	96984.5	140071	105275	86002.7	83294.5	82878.9	-0.875748	0.000735068	0.00135622
MMP0077	radical SAM domain-containing protein	arCOG02173	O	114.856	70.8409	100.504	127.061	109.374	126.447	-0.0273038	0.820885	0.851324
MMP0078	hypothetical protein	arCOG02059	C	175.394	108.347	133.223	104.397	97.7599	106.403	-0.80225	1.11106e-12	4.91879e-12
MMP0079	orotate phosphoribosyltransferase-like protein	arCOG00028	F	497.783	223.867	378.873	406.327	378.241	393.359	-0.243887	0.190378	0.237736
MMP0080	glutamate synthase large subunit	arCOG00095	E	704.038	837.124	823.123	944.476	1052.76	1044.97	-0.0501766	0.803784	0.836049
MMP0081	gltB; glutamate synthase; large subunit; archaeal subunit 2	arCOG00619	E	823.86	961.774	917.329	1127.85	1293.39	1255.25	0.0306498	0.878104	0.899124
MMP0082	glutamate synthase large subunit	arCOG00096	E	817.157	849.36	831.993	1070.27	1146.18	1174.4	0.0359111	0.826799	0.856953
MMP0083	coenzyme F420 hydrogenase/dehydrogenase subunit beta domain-containing protein	arCOG02650	C	1030.93	883.656	943.122	1379.53	1423.2	1520	0.207263	0.0564931	0.0799524
MMP0084	hypothetical protein	arCOG03165	S	128.588	66.7243	97.812	286.614	257.561	281.279	1.13506	5.27174e-15	2.77278e-14
MMP0085	hypothetical protein	arCOG01741	R	187.655	155.801	175.69	369.456	357.278	363.77	0.68723	4.56243e-13	2.10997e-12
MMP0086	tfx; LuxR family member	arCOG04554	K	230.78	266.791	266.853	463.916	449.088	456.947	0.432934	0.0232033	0.0349438
MMP0087	hmgA; Hydroxymethylglutaryl-coenzyme A reductase:3-hydroxy-3-methylglutaryl Coenzyme A reductase	arCOG04260	I	426.607	312.172	403.759	419.34	393.258	395.973	-0.294917	0.000176398	0.000350409
MMP0088	hemA; Glutamyl-tRNA reductase	arCOG01036	H	271.657	173.648	236.478	312.152	293.092	298.749	0.0389845	0.660513	0.711384
MMP0089	siroheme synthase	arCOG01044	H	93.1329	32.0753	49.3902	130.507	112.505	106.534	0.673748	0.0165824	0.025363
MMP0090	glycosyl transferase	arCOG01403	M	23.5694	7.49412	14.0124	133.697	124.119	128.22	2.75919	1.09764e-25	1.02874e-24
MMP0091	hypothetical protein	arCOG04130	J	814.385	687.01	757.855	2317.47	2366.42	2455.75	1.27299	4.75142e-38	6.54062e-37
MMP0092	rpoF; DNA-directed RNA polymerase subunit F	arCOG01016	K	1113.85	368.778	731.326	1581.41	1457.18	1523.19	0.722956	0.00662995	0.0107371
MMP0093	50S ribosomal protein L21e	arCOG04129	J	5809.95	5077.19	5256.71	4258.02	4156.75	4486.31	-0.715638	1.96842e-10	7.28648e-10
MMP0094	pseudouridylate synthase	arCOG01015	J	280.253	269.866	256.504	316.554	323.266	340.788	-0.117486	0.424539	0.483228
MMP0095	hypothetical protein	arCOG04881	R	170.385	115.786	155.888	142.96	140.701	142.239	-0.425892	6.73755e-07	1.72052e-06
MMP0096	GntR family transcriptional regulator	arCOG00492	K	59.6628	41.3853	63.6411	518.847	528.449	570.461	2.92253	7.53977e-126	5.31403e-124
MMP0097	transcriptional regulator	arCOG01867	K	50.9186	40.6122	50.8269	66.9838	54.7259	50.311	-0.103814	0.557148	0.613176
MMP0098	ferredoxin	arCOG01611	C	3386.39	3178	1906.87	2530.25	2503.71	2789.14	-0.520208	0.0413491	0.0599647
MMP0099	major facilitator transporter	arCOG00130	G	244.959	125.389	202.167	206.625	193.309	208.421	-0.264516	0.0815888	0.11084
MMP0100	Na(+)/H(+) exchanger family protein	arCOG01954	P	416.22	242.287	356.995	261.926	261.551	292.7	-0.676147	1.52475e-08	4.64811e-08
MMP0101	hypothetical protein	arCOG05097	R	834.709	504.252	732.93	492.31	482.671	518.685	-0.835781	4.09532e-15	2.17348e-14
MMP0102	pcm; Protein-L-isoaspartate(D-aspartate) O-methyltransferase	arCOG00976	O	68.834	70.0825	76.3583	100.892	111.086	94.0013	0.11525	0.52707	0.584087
MMP0103	pyridoxal biosynthesis lyase PdxS	arCOG04075	H	880.729	1816.51	1413.56	584.009	615.931	580.702	-1.66219	1.15281e-06	2.8812e-06
MMP0104	polyferredoxin	arCOG02184	C	76.1037	38.5446	51.9627	517.868	498.712	556.519	2.87615	2.77742e-78	9.78763e-77
MMP0105	hypothetical protein	arCOG06589	S	511.12	368.136	539.998	853.261	855.413	929.012	0.51927	4.48039e-06	1.05259e-05
MMP0106	hypothetical protein	arCOG06589	S	60.4565	36.3466	78.9165	439.384	453.16	461.503	2.58103	9.81528e-34	1.24421e-32
MMP0107	hypothetical protein	arCOG02250	P	12.8699	4.35577	10.0956	140.971	139.61	141.035	3.55371	9.14061e-61	2.33417e-59
MMP0108	ABC-type Iron(III)-binding periplasmic protein precursor	arCOG00227	P	148.532	122.981	148.637	517.511	510.915	509.006	1.4893	2.79116e-51	5.52587e-50
MMP0109	afuB_1; ABC-type transporter permease protein	arCOG00163	P	7.45585	5.06758	6.26637	85.3546	72.7902	73.8826	3.25048	5.41607e-90	2.32759e-88
MMP0110	ABC transporter:AAA ATPase	arCOG00175	G	17.5006	13.5696	14.6396	102.578	90.1209	101.998	2.31421	2.43352e-60	6.03923e-59
MMP0111	hypothetical protein	arCOG06590	S	10.3044	6.35216	5.19627	45.3052	32.7102	40.6731	2.0636	4.02039e-13	1.87406e-12
MMP0112	2,3-bisphosphoglycerate-independent phosphoglycerate mutase 2	arCOG01696	G	51.0909	30.4963	44.5394	122.397	112.373	123.916	1.13768	5.1513e-23	4.22167e-22
MMP0113	hypothetical protein	arCOG05016	S	111.385	77.1669	96.8045	229.09	204.21	229.659	0.841237	2.6235e-19	1.80571e-18
MMP0114	xylose isomerase domain-containing protein	arCOG01899	G	14.239	6.23343	9.22701	28.5205	33.4273	29.5459	1.25089	7.71977e-07	1.95716e-06
MMP0115	nitroreductase	arCOG00288	C	129.185	93.092	112.586	83.7129	95.8221	98.8141	-0.642707	3.1772e-07	8.35557e-07
MMP0116	afuB_1; N-acetyl-gamma-glutamyl-phosphate reductase	arCOG00495	E	307.719	385.93	379.297	441.472	447.571	443.546	-0.104467	0.623632	0.676209
MMP0117	hypothetical protein	arCOG04472	R	100.997	61.2428	83.8859	85.7881	89.5724	99.7346	-0.209211	0.106361	0.141547
MMP0118	beta-lactamase domain-containing protein	arCOG00504	R	60.4542	47.1786	54.2329	73.6966	64.6428	74.3102	0.016537	0.899319	0.914533
MMP0119	birA; Biotin--protein ligase	arCOG01940	H	52.0209	26.1084	40.5133	63.2418	71.5812	73.3245	0.4491	0.011372	0.0178428
MMP0120	hypothetical protein	arCOG02262	R	61.6208	43.3325	49.143	71.5659	74.2219	78.6806	0.167147	0.274344	0.327725
MMP0121	hypothetical protein	arCOG06591	R	22.4974	4.79408	15.6868	31.9346	23.3603	41.8592	0.832234	0.0547697	0.0776382
MMP0122	hypothetical protein	arCOG01510	L	115.287	70.0205	91.4062	160.468	152.367	171.332	0.438248	6.69261e-05	0.000140889
MMP0123	purT; Phosphoribosylglycinamide formyltransferase 2	arCOG01598	F	423.452	518.46	459.515	288.879	319.126	316.811	-1.01764	1.80836e-06	4.4071e-06
MMP0124	membrane-bound metal-dependent hydrolase	arCOG04880	R	80.0797	44.6063	60.9695	120.586	117.879	129.415	0.619367	5.88608e-06	1.36106e-05
MMP0125	flpA; conserved archaeal fibrillarin homolog	arCOG04861	S	138.621	149.046	154.159	211.278	209.446	234.118	0.161889	0.346685	0.404275
MMP0126	bioB; Biotin synthetase	arCOG00658	H	123.188	116.27	115.473	219.402	226.864	245.207	0.567878	5.78632e-05	0.000122248
MMP0127	hmd; H2-forming N5,N10-methylene-tetrahydromethanopterin dehydrogenease	arCOG03196	C	1312.53	1200.65	1236.71	1932.94	1805.49	2017.77	0.22219	0.0747633	0.102357
MMP0128	cyclase	arCOG02462	E	71.1234	36.4413	53.6036	90.7003	79.9333	74.7296	0.246236	0.170637	0.216534
MMP0129	hypothetical protein	arCOG00304	E	128.25	104.709	119.111	122.25	120.104	126.122	-0.31453	0.00334571	0.00565211
MMP0130	fumA; fumarate hydratase	arCOG04407	C	95.057	70.5044	84.209	81.4802	87.0278	88.5054	-0.335182	0.00156319	0.00274884
MMP0131	L-tyrosine decarboxylase	arCOG00027	E	106.905	95.0349	102.711	109.239	100.763	116.401	-0.289855	0.0203563	0.0308673
MMP0132	branched-chain amino acid aminotransferase	arCOG02297	E	354.366	257.836	332.705	310.048	319.842	330.277	-0.352683	1.22486e-05	2.77404e-05
MMP0133	guaB; IMP dehydrogenase	arCOG00612	F	1057.15	1030.04	1011.25	880.613	855.932	842.025	-0.665165	4.82073e-06	1.13104e-05
MMP0134	hypothetical protein	arCOG00578	R	140.549	57.998	92.1772	130.675	118.666	131.183	0.0423643	0.847787	0.875616
MMP0135	thrC; Threonine synthase	arCOG01434	E	1008.74	718.656	990.755	876.597	805.833	793.195	-0.508416	1.5193e-07	4.11846e-07
MMP0136	leuD; 3-isopropylmalate dehydratase small subunit	arCOG02230	E	1059.88	826.537	947.7	679.883	646.235	650.044	-0.901066	3.41133e-28	3.45446e-27
MMP0137	dys; Deoxyhypusine synthase	arCOG04142	O	205.176	172.202	211.07	691.417	596.527	635.129	1.32298	2.51023e-31	2.98853e-30
MMP0138	fdhA; formate dehydrogenase alpha subunit	arCOG01491	C	26.6144	24.2076	26.0197	506.904	451.267	445.018	3.80554	5.38808e-183	7.91149e-181
MMP0139	fdhB; formate dehydrogenase beta subunit	arCOG02653	C	56.6114	33.4502	49.0605	465.556	375.966	411.698	2.80327	4.17781e-96	1.98954e-94
MMP0140	(NiFe) hydrogenase maturation protein HypF	arCOG01187	O	58.5198	32.8305	44.8279	166.822	169.713	189.524	1.58788	1.77053e-35	2.32811e-34
MMP0141	hypothetical protein	arCOG05045	L	1466.44	777.102	1118.71	1229.17	1112.63	1205.33	-0.275692	0.0442748	0.0638398
MMP0142	thiamine pyrophosphate dependent protein	arCOG02000	E	628.907	311.787	475.531	605.761	609.896	631.752	0.0361623	0.816094	0.847353
MMP0143	hypothetical protein	arCOG03231	S	39.0569	38.2495	36.8767	342.477	434	452.951	3.03588	1.80604e-61	4.67978e-60
MMP0144	hpcE; 5-oxopent-3-ene-1,2,5-tricarboxylate decarboxylase	arCOG00235	Q	122.695	77.6027	107.253	837.55	954.426	1054.35	2.8407	1.13897e-101	6.08143e-100
MMP0145	hpt; Hypoxanthine (guanine) phosphoribosyltransferase	arCOG00030	F	176.172	141.728	175.164	0	0	0	-11.972	5.89335e-24	5.11531e-23
MMP0146	hypothetical protein	arCOG01524	Q	112.428	89.1198	94.6186	113.514	110.405	124.408	-0.148175	0.158132	0.202198
MMP0147	nitrogenase reductase-like protein	arCOG00590	P	72.29	63.117	61.8918	68.603	74.6539	80.7222	-0.203763	0.162288	0.206762
MMP0148	acsA; acetyl-CoA synthetase, AMP-forming	arCOG04201	I	231.554	247.305	339.674	196.299	171.558	199.128	-0.931768	6.28148e-06	1.44869e-05
MMP0149	RNA methylase	arCOG00047	L	132.485	81.7999	100.076	54.7958	61.1406	64.9443	-1.16461	9.35778e-19	6.15239e-18
MMP0150	hypothetical protein	arCOG04733	S	924.312	540.303	698.777	1473.66	1305.6	1398.84	0.588098	3.13953e-07	8.26884e-07
MMP0151	rpl40e; LSU ribosomal protein L40E	arCOG04049	J	66.2424	21.1739	30.3115	575.931	574.34	628.585	3.5495	3.34523e-38	4.64117e-37
MMP0152	citrate transporter	arCOG00237	P	200.456	182.891	184.136	1719.15	1749.4	1640.95	2.77821	5.43158e-100	2.73441e-98
MMP0153	aksA; 2-oxosuberate synthase, first step	arCOG02092	E	393.346	326.8	371.795	243.987	281.531	285.629	-0.814476	9.66409e-12	3.98785e-11
MMP0154	hypothetical protein	arCOG04900	O	167.673	126.79	144.191	173.483	188.647	194.343	-0.0353922	0.710774	0.752622
MMP0155	hypothetical protein	arCOG01346	J	1205.13	754.815	896.356	2335.65	2232.44	2482.42	0.936555	5.59349e-20	3.89554e-19
MMP0156	30S ribosomal protein S19e	arCOG01344	J	5663.88	5126.46	5618.92	5269.75	5387.18	5435.8	-0.42135	0.000370314	0.000706927
MMP0157	hypothetical protein	arCOG04179	R	984.804	641.039	769.913	829.17	814.852	866.153	-0.302405	0.000637244	0.00118817
MMP0158	hypothetical protein	arCOG00037	J	2099.88	1250.1	1658.65	1912.82	1787.81	1821.14	-0.22057	0.032768	0.0480743
MMP0159	rpl39e; LSU ribosomal protein L39E	arCOG04177	J	63.6946	28.0961	35.9741	398.475	378.837	394.643	2.81645	4.03311e-40	5.92195e-39
MMP0160	ftsA-2; coenzyme F390 synthetase	arCOG02620	H	376.696	435.284	406.961	215.791	224.544	222.237	-1.29227	2.26653e-11	9.01497e-11
MMP0161	comB; 2-phosphosulfolactate phosphatase	arCOG04871	H	65.6216	46.1743	53.6321	83.4217	78.8935	90.4343	0.235769	0.0463189	0.0665413
MMP0162	hypothetical protein	arCOG02078	S	553.971	390.584	475.64	122.378	110.309	111.701	-2.41763	3.24846e-157	2.8619e-155
MMP0163	arsA; Putative arsenical pump-driving ATPase	arCOG02849	P	3208.86	3081.53	3104.39	1449.13	1572.87	1560.03	-1.43451	1.56981e-23	1.3109e-22
MMP0164	cbiX%28s%29; Sirohydrochlorin cobaltochelatase	arCOG02246	P	1802.4	2437.48	2146.24	1470.05	1533.15	1486.42	-0.933641	7.09137e-05	0.000148927
MMP0165	ABC transporter	arCOG01467	V	48.3343	24.0082	42.1429	53.9139	40.945	48.6942	-0.0335365	0.866856	0.890094
MMP0166	MATE family drug/sodium antiporter	arCOG01731	V	60.7342	54.8408	59.6274	57.9642	55.2653	53.2978	-0.460247	0.000652146	0.00121339
MMP0167	ABC transporter ATP-binding protein	arCOG00194	V	31.5831	26.9426	30.0836	33.6633	28.791	28.3327	-0.343901	0.0315191	0.0463578
MMP0168	ParR family transcriptional regulator	arCOG00002	K	40.9866	29.8925	37.6984	41.2322	43.1581	45.6757	-0.115439	0.490747	0.548665
MMP0169	peptidase M50	arCOG04064	M	154.683	132.28	176.203	111.853	108.882	117.86	-0.837864	2.94223e-10	1.07556e-09
MMP0170	cofF; gamma-F420-2:alpha-L-glutamate ligase	arCOG01589	H	135.11	107.276	128.635	82.6719	81.3854	83.389	-0.963913	6.52964e-21	4.79384e-20
MMP0171	hypothetical protein	arCOG04953	R	130.179	105.359	130.011	102.372	101.876	92.2162	-0.68196	3.49718e-08	1.0219e-07
MMP0172	hypothetical protein	arCOG06592	S	277.521	160.476	205.663	151.707	136.698	166.974	-0.865443	4.46639e-09	1.444e-08
MMP0173	hypothetical protein	arCOG02822	M	77.3103	46.5719	71.7888	109.485	93.5863	94.1909	0.237852	0.0870714	0.117653
MMP0174	HD phosphohydrolase	arCOG04430	R	193.484	130.226	156.114	382.041	390.341	397.427	0.914039	3.21914e-29	3.39649e-28
MMP0175	hypothetical protein	arCOG06593	S	107.697	55.3252	72.4125	109.196	95.1427	99.8341	0.00977569	0.955734	0.962751
MMP0176	cell division protein CDC48	arCOG01308	O	849.817	813.463	828.57	929.83	1012.45	1002.84	-0.156969	0.269443	0.32269
MMP0177	hypothetical protein	arCOG05070	S	257.241	318.137	224.305	300.467	301.27	342.024	-0.182968	0.454148	0.512954
MMP0178	purQ; Phosphoribosylformylglycinamidine synthase I	arCOG00102	F	323.528	260.369	275.231	396.221	396.675	436.393	0.132856	0.193571	0.241211
MMP0179	purL; Phosphoribosylformylglycinamidine synthase II	arCOG00641	F	335.94	308.753	314.295	405.907	422.76	424.547	-0.00894942	0.944442	0.953097
MMP0180	ribC; riboflavin synthase	arCOG01322	H	403.361	298.592	359.105	387.77	365.208	368.107	-0.29694	0.000322544	0.000621798
MMP0181	hypothetical protein	arCOG07632	S	1993.16	1001.88	1765.29	521.152	463.752	566.035	-1.96812	1.71722e-29	1.82273e-28
MMP0182	hypothetical protein	arCOG06594	S	231.382	93.9404	163.207	459.433	434.787	503.076	1.16998	4.28405e-08	1.24656e-07
MMP0183	ribB; 3,4-dihydroxy-2-butanone 4-phosphate synthase	arCOG01320	H	784.224	690.541	805.002	1133.53	1161.33	1151.31	0.20667	0.0690741	0.0956828
MMP0184	riboflavin kinase	arCOG01904	K	93.8434	49.6262	86.4691	88.5535	73.512	87.9615	-0.243536	0.185852	0.232603
MMP0185	mtaP; 5'-methylthioadenosine phosphorylase	arCOG01327	F	172.474	129.294	136.658	165.376	173.312	172.941	-0.154832	0.152151	0.195829
MMP0186	hypothetical protein	arCOG01952	J	184.753	133.487	147.604	155.106	153.915	180.323	-0.306285	0.00729436	0.0117376
MMP0187	thiC; thiamine biosynthesis protein, putative	arCOG02741	H	322.886	300.798	304.839	250.919	267.014	247.312	-0.673481	1.42484e-06	3.51128e-06
MMP0188	diphthamide biosynthesis protein	arCOG04112	J	116.957	68.8492	91.6889	128.388	127.094	131.502	0.113781	0.322765	0.379395
MMP0189	hypothetical protein	arCOG06595	S	3.1544	0.504139	2.47441	19.5386	19.2156	19.3682	2.82025	2.62417e-09	8.78194e-09
MMP0190	hypothetical protein	arCOG02881	P	49.9397	90.8299	87.5757	78.7708	80.9113	81.8992	-0.35645	0.263364	0.316756
MMP0191	hypothetical protein	arCOG01656	R	32.6984	24.868	25.8708	45.3961	47.5336	43.8987	0.338988	0.0318717	0.0468373
MMP0192	hypothetical protein	arCOG01231	O	44.9122	43.1875	47.2522	309.332	337.953	298.214	2.41702	3.64429e-56	7.92745e-55
MMP0193	hypothetical protein	arCOG06596	S	30.0299	11.8574	20.7851	54.0243	51.3581	52.5053	0.955274	0.000629945	0.0011783
MMP0194	hypothetical protein	arCOG03957	S	367.043	352.743	432.451	240.851	275.939	295.602	-0.899485	5.98404e-08	1.71445e-07
MMP0195	hypothetical protein	arCOG06597	S	7.29626	3.86653	4.51849	46.829	45.4567	50.6405	2.797	9.77396e-19	6.40213e-18
MMP0196	ABC-type iron(III) transport system periplasmic binding protein	arCOG04233	P	4.99001	5.20374	4.84398	22.1672	23.4718	26.0083	1.88437	2.13447e-16	1.22506e-15
MMP0197	ABC-type iron(III) transport system permease	arCOG01007	P	0.27601	0.198505	0.811916	4.96861	5.50266	7.45289	3.42577	8.17334e-08	2.30423e-07
MMP0198	ABC-type iron(III) transport system ATP binding protein	arCOG00198	P	16.9202	8.7616	13.9363	21.223	22.5588	23.8004	0.395936	0.0566979	0.0801779
MMP0199	hypothetical protein	arCOG03216	S	13.4701	9.31977	14.6458	19.8027	20.1835	22.271	0.357535	0.0860651	0.116383
MMP0200	fmdE; molybdenum containing formylmethanofuran dehydrogenase, subunit E	arCOG00763	C	14.1404	12.5166	13.8226	18.4438	18.1615	22.1307	0.160124	0.482928	0.540953
MMP0201	moeA; Molybdenum cofactor biosynthesis protein	arCOG00216	H	19.7318	15.2046	24.4611	30.0095	28.6841	30.2393	0.205236	0.26161	0.315292
MMP0202	permease	arCOG02712	R	111.027	114.1	95.4549	112.868	110.398	118.751	-0.31007	0.0891297	0.119974
MMP0203	hypothetical protein	arCOG02713	O	50.9557	43.1621	42.636	40.7681	40.2117	49.0638	-0.451228	0.0436728	0.0630749
MMP0204	hypothetical protein	arCOG01704	H	245.259	200.972	226.639	200.519	193.059	190.832	-0.584907	2.80401e-08	8.31763e-08
MMP0205	modA; molybdenum ABC transporter, periplasmic molybdenum-binding protein	arCOG00219	P	174.175	128.228	184.196	95.3055	106.357	83.402	-1.14436	4.08889e-13	1.90096e-12
MMP0206	modB; molybdenum ABC transporter, permease protein	arCOG00165	P	41.3766	20.6016	32.3011	75.5471	69.6507	71.4528	0.833643	1.02451e-06	2.5715e-06
MMP0207	modC; Molybdenum transport ATP-binding protein modC	arCOG00177	E	52.7389	27.1759	38.5969	52.635	65.5697	58.2293	0.218436	0.231133	0.283014
MMP0208	hypothetical protein	arCOG01625	R	10.8788	6.19723	9.75884	35.652	33.5528	36.5247	1.59961	1.02282e-21	7.83571e-21
MMP0209	hypothetical protein	arCOG01867	K	124.13	101.978	121.34	113.39	126.71	124.418	-0.311406	0.0134442	0.0208344
MMP0210	hypothetical protein	arCOG00271	G	41.3647	24.1382	35.8542	25.1316	23.8448	25.5132	-0.814342	2.4343e-07	6.489e-07
MMP0211	hypothetical protein	arCOG03229	S	6.13906	2.8485	5.82541	27.5994	23.6886	29.5971	2.06175	3.509e-14	1.77668e-13
MMP0212	glycyl-tRNA synthetase	arCOG00405	J	535.238	455.035	490.076	417.715	410.833	419.882	-0.634388	3.85365e-10	1.39608e-09
MMP0213	triphosphoribosyl-dephospho-CoA protein	arCOG04238	H	262.266	177.385	206.26	176.545	171.63	201.857	-0.605198	8.19589e-09	2.5696e-08
MMP0214	deoxyribonucleotide triphosphate pyrophosphatase	arCOG04184	F	331.692	217.492	234.114	255.051	253.302	261.944	-0.39444	0.00104658	0.00188364
MMP0215	hypothetical protein	arCOG06598	S	146.99	128.434	144.889	64.3919	72.2977	79.7539	-1.34393	3.90633e-18	2.44945e-17
MMP0216	cation transport ATPase	arCOG01576	P	49.0117	30.8428	35.0673	114.881	108.542	111.328	1.17329	7.91611e-24	6.73825e-23
MMP0217	transcriptional repressor-like protein	arCOG01681	K	20.3527	11.5996	18.074	76.7103	77.5157	85.3654	1.87812	2.67283e-19	1.8325e-18
MMP0218	hypothetical protein	arCOG03165	S	194.087	119.218	141.579	150.336	137.367	149.309	-0.424855	0.00031764	0.000613013
MMP0219	ppaC; inorganic pyrophosphatase, manganese-dependent	arCOG01567	C	521.049	356.793	401.023	414.141	407.697	450.91	-0.380289	5.29055e-05	0.000112043
MMP0220	Sodium/proline symporter-related	arCOG01316	E	132.935	108.376	122.908	242.314	259.411	276.525	0.712107	9.83678e-12	4.04963e-11
MMP0221	putP; Sodium/proline symporter	arCOG01316	E	269.807	216.721	284.161	212.23	197.002	234.791	-0.642882	2.26359e-08	6.78307e-08
MMP0222	hypothetical protein	arCOG05043	S	51.3379	27.7907	25.9813	126.94	106.614	122.713	1.38965	9.40287e-09	2.93236e-08
MMP0223	hypothetical protein	arCOG05042	S	171.423	122.262	151.977	240.451	237.857	274.335	0.379756	0.00132992	0.0023646
MMP0224	hemL; glutamate-1-semialdehyde aminotransferase	arCOG00918	H	523.336	322.209	431.848	757.59	740.93	784.392	0.472934	1.34225e-07	3.66673e-07
MMP0225	gldA; glycerol dehydrogenase	arCOG00982	C	183.633	121.734	140.687	284.615	296.322	298.509	0.608561	7.37458e-10	2.58845e-09
MMP0226	ExsB family transcriptional regulator	arCOG00039	R	220.431	143.874	155.444	336.446	335.568	369.519	0.63204	1.82757e-07	4.92382e-07
MMP0227	nrdD; Anaerobic Ribonucleoside-triphosphate reductase	arCOG04889	F	397.97	357.072	378.835	861.134	899.195	919.426	0.848138	9.95504e-13	4.4407e-12
MMP0228	trm1; N2;N2-dimethylguanosine tRNA methyltransferase	arCOG01219	J	144.647	81.6949	104.481	107.926	106.081	110.927	-0.386841	0.00301447	0.00510721
MMP0229	amino acid ABC transporter ATP-binding protein	arCOG00923	E	234.925	227.793	229.36	184.976	193.044	202.305	-0.651113	1.06161e-05	2.41986e-05
MMP0230	metal dependent phosphohydrolase	arCOG01861	R	288.111	252.977	281.37	216.802	223.951	226.698	-0.689432	3.5702e-09	1.17145e-08
MMP0231	cysteine-rich small domain	arCOG05056	R	130.69	110.517	111.952	127.597	125.264	131.669	-0.258162	0.0543504	0.07717
MMP0232	hypothetical protein	arCOG02301	S	99.6499	76.8849	106.471	86.7625	95.3054	106.931	-0.349295	0.0117026	0.0183126
MMP0233	hypothetical protein	arCOG05055	S	148.451	127.532	135.902	106.523	110.476	122.019	-0.664777	1.30476e-06	3.23802e-06
MMP0234	hypothetical protein	arCOG03421	S	1441.54	1162.63	1412.22	1027.25	1075.24	1071.76	-0.7227	2.4281e-15	1.30436e-14
MMP0235	hypothetical protein	arCOG05054	S	844.85	829.404	892.258	755.909	833.154	832.695	-0.482444	0.00125434	0.00223926
MMP0236	hypothetical protein	arCOG05053	S	200.221	153.789	185.19	329.714	331.814	359.886	0.544009	2.96529e-08	8.73721e-08
MMP0237	hypothetical protein	arCOG06584	S	246.735	99.1756	163.599	353.728	325.899	388.244	0.72934	0.000901834	0.00163313
MMP0238	hypothetical protein	arCOG05067	S	138.209	79.598	93.0196	241.881	206.519	282.795	0.867767	5.07249e-07	1.30669e-06
MMP0239	hypothetical protein	arCOG06599	S	241.036	106.165	166.789	372.293	371.525	406.085	0.820109	1.70185e-05	3.80405e-05
MMP0240	hypothetical protein	arCOG05085	S	192.028	77.4392	142.167	269.123	269.568	260.179	0.619296	0.004343	0.00719459
MMP0241	hypothetical protein	arCOG03508	S	344.355	185.379	278.813	411.619	395.854	412.485	0.239209	0.0697779	0.0965061
MMP0242	hypothetical protein	arCOG02734	S	193.82	64.9332	132.216	637.692	586.95	590.993	1.88472	3.40037e-13	1.59772e-12
MMP0243	hypothetical protein	arCOG04705	S	67.1256	30.4904	54.4569	231.826	231.112	228.953	1.82194	3.114e-24	2.77114e-23
MMP0244	hypothetical protein	arCOG01565	R	90.5378	62.9594	74.3418	412.883	440.05	417.202	2.1059	2.35404e-100	1.21995e-98
MMP0245	pfdB; Prefoldin beta subunit (GimC beta subunit)	arCOG01342	O	2172.83	2059.44	2040.67	3249.2	3236.43	3407.59	0.259175	0.0568901	0.0803852
MMP0246	hypothetical protein	arCOG04414	S	80.384	27.8353	56.0496	184.409	171.262	196.303	1.39972	2.69519e-08	8.02182e-08
MMP0247	ribosomal biogenesis protein	arCOG03247	J	294.946	160.536	216.983	608.006	580.947	611.778	1.06192	4.83096e-16	2.74586e-15
MMP0248	DNA-directed RNA polymerase-like protein	arCOG04341	K	39.4636	62.1701	50.8571	53.4714	53.8558	57.8235	-0.288388	0.39401	0.452568
MMP0249	rpl37ae; LSU ribosomal protein L37AE	arCOG04208	J	1172.33	550.739	702.835	715.401	655.213	676.996	-0.588583	0.0020828	0.00360146
MMP0250	RNA-associated protein	arCOG04187	J	3598.7	3056.06	3500.51	2878.94	2989.23	2854.12	-0.606819	7.24477e-09	2.28769e-08
MMP0251	psmA; proteasome, subunit alpha	arCOG00971	O	1694.62	1878.53	1862.86	1676.16	1718.1	1740.48	-0.491747	0.00567323	0.00926435
MMP0252	hypothetical protein	arCOG06600	S	10493.1	6973.9	8753.34	8495.3	8342.36	8583.38	-0.414623	1.75342e-09	5.98746e-09
MMP0253	acd; acetyl-CoA synthetase (ADP-forming), alpha and beta subunits	arCOG01340	C	1812.45	1691.14	1863.93	401.921	314.896	364.496	-2.70914	2.64871e-75	8.97506e-74
MMP0254	carbohydrate kinase	arCOG00018	G	87.9755	74.2752	75.8982	47.3514	52.5352	50.2227	-1.05115	9.22185e-16	5.14206e-15
MMP0255	isoleucyl-tRNA synthetase-like protein	arCOG00306	R	320.172	202.634	266.742	297.305	274.032	283.418	-0.253279	0.00559056	0.00913782
MMP0256	hisH; Imidazoleglycerol-phosphate synthase, amidotransferase subunit	arCOG00089	E	788.414	341.584	559.617	932.502	803.55	899.377	0.302192	0.125264	0.164345
MMP0257	tbp; TATA-binding protein (TBP)	arCOG01764	K	1021.54	853.353	945.892	1217.97	1197.58	1198.25	-0.0287427	0.764921	0.801779
MMP0258	rpl12p; LSU ribosomal protein L12A	arCOG04287	J	4244.37	2549.76	2544.09	2949.11	2691.9	3009.44	-0.47396	0.00351485	0.0059095
MMP0259	rplP0; LSU ribosomal protein L10E	arCOG04288	J	10436.9	7956.27	9416.68	9594.84	9575.44	9615.14	-0.330057	6.27858e-07	1.60797e-06
MMP0260	rpl1P; LSU ribosomal protein L1P	arCOG04289	J	11777.3	16312	12371.2	10729.9	10997.1	10764.6	-0.747674	0.00278044	0.00472434
MMP0261	DNA directed RNA polymerase subunit L	arCOG04111	K	639.205	268.493	458.021	477.991	436.809	512.322	-0.276002	0.184798	0.231588
MMP0262	hypothetical protein	arCOG00908	S	227.454	122.726	162.951	186.98	162.943	173.39	-0.329644	0.0253957	0.0379213
MMP0263	tyrS; Tyrosyl-tRNA synthetase	arCOG01886	J	213.908	205.85	221.491	286.256	295.768	291.183	0.0501797	0.720469	0.761528
MMP0264	MscMJ; Mechanosensitive (MS) ion channel	arCOG01568	M	105.26	101.959	119.278	129.388	125.06	131.253	-0.153364	0.300578	0.355449
MMP0265	hypothetical protein	arCOG06601	S	48.0407	34.7652	50.9094	106.043	116.746	140.907	1.06645	2.01653e-09	6.84612e-09
MMP0266	MarC family integral membrane protein	arCOG01997	U	207.601	122.294	160.016	158.181	152.737	160.17	-0.421621	0.000307657	0.000595051
MMP0267	hypothetical protein	arCOG04839	S	245.753	216.345	225.244	202.58	197.543	202.824	-0.577794	1.18398e-06	2.95075e-06
MMP0268	truA; tRNA pseudouridine synthase Related	arCOG04449	J	171.945	136.946	154.11	135.925	142.483	133.492	-0.548605	2.69798e-07	7.14863e-07
MMP0269	hypothetical protein	arCOG02701	S	56.9194	34.1919	41.955	72.4376	70.3796	73.8142	0.334248	0.00716484	0.0115714
MMP0270	Fe-S cluster domain-containing protein	arCOG00295	R	153.763	76.5146	112.664	64.3442	97.5471	86.4725	-0.813752	0.000279077	0.000541556
MMP0271	ATP binding nickel incorporation protein	arCOG01231	O	161.294	128.952	139.385	85.188	111.706	111.641	-0.860087	5.69888e-08	1.63808e-07
MMP0272	ABC transporter ATPase	arCOG03228	V	140.514	163.135	143.685	67.4138	104.009	98.5315	-1.14013	7.23962e-06	1.66097e-05
MMP0273	comA; (2R)-phospho-3-sulfolactate synthase	arCOG04896	H	191.242	161.765	160.071	89.5382	118.214	130.198	-0.991102	7.17071e-08	2.03744e-07
MMP0274	hypE; hydrogenase expression/formation protein	arCOG00636	O	154.895	128.939	162.713	60.0156	70.4668	77.3176	-1.4888	5.48335e-24	4.783e-23
MMP0275	periplasmic copper-binding protein	arCOG03439	S	15.0286	9.16446	13.0479	33.9478	38.8458	34.8784	1.16274	2.1159e-16	1.21837e-15
MMP0276	hypothetical protein	arCOG03038	R	168.198	91.1396	136.76	234.74	226.008	222.979	0.430477	0.00139174	0.00246456
MMP0277	TraB family protein	arCOG02142	S	322.808	198.067	243.311	266.675	260.401	263.342	-0.316108	0.00231182	0.00398574
MMP0278	CBS domain-containing signal transduction protein	arCOG00606	R	270.992	441.764	377.91	283.754	303.718	318.734	-0.70463	0.0139782	0.0216049
MMP0279	mptG; beta-ribofuranosylaminobenzene 5'-phosphate synthase	arCOG01026	R	244.785	271.428	320.861	243.072	239.855	244.481	-0.607556	0.00134537	0.00238725
MMP0280	hisI; Phosphoribosyl-AMP cyclohydrolase	arCOG02676	E	379.45	326.892	397.314	318.78	347.091	367.338	-0.481538	0.00016922	0.000336911
MMP0281	ATPase	arCOG04116	R	136.544	118.486	137.606	333.662	337.833	333.308	0.968537	7.62239e-19	5.04912e-18
MMP0282	purE; Phosphoribosylaminoimidazole carboxylase catalytic subunit	arCOG02464	F	344.405	227.319	259.486	111.287	104.17	104.997	-1.74549	9.93568e-50	1.9029e-48
MMP0283	ndk; Nucleoside-diphosphate kinase	arCOG04313	F	110.719	210.529	191.891	183.175	218.927	213.534	-0.178615	0.59181	0.644083
MMP0284	infB; translation inititation factor aIF2	arCOG01560	J	472.949	357.587	415.267	697.923	697.799	702.413	0.373233	6.87036e-08	1.95567e-07
MMP0285	TrkA-N domain-containing protein	arCOG01566	R	559.229	405.782	464.783	702.984	690.374	647.68	0.137926	0.118549	0.156
MMP0286	hypothetical protein	arCOG01302	S	28.1028	21.4488	16.871	45.9602	45.0217	53.3025	0.743319	0.00618115	0.0100287
MMP0287	CBS domain-containing protein	arCOG00623	R	214.975	181.696	184.516	422.698	440.212	421.522	0.758586	1.09414e-10	4.12822e-10
MMP0288	hypothetical protein	arCOG04370	S	38.5538	14.8721	28.0433	182.36	187.134	181.136	2.40705	4.69303e-29	4.89297e-28
MMP0289	hypD; Hydrogenase expression/formation protein	arCOG04428	O	445.531	336.963	393.678	458.332	451.797	458.61	-0.159712	0.0238555	0.0358036
MMP0290	nac; conserved hypothetical archaeal protein	arCOG04061	K	1709.09	750.755	1269.61	1105.74	1062.84	1072.58	-0.541053	0.00473605	0.00779172
MMP0291	hydrogenase expression/formation protein-like protein	arCOG00637	O	383.851	413.032	443.306	834.704	869.862	877.634	0.652832	0.000131876	0.000266168
MMP0292	hypothetical protein	arCOG06602	S	70.5161	9.22087	38.5529	153.867	162.417	161.917	1.71289	0.000222443	0.000437678
MMP0293	aldolase	arCOG04044	G	199.656	169.596	213.905	193.371	185.915	192.237	-0.41419	0.000362378	0.000693338
MMP0294	Pyrrolo-quinoline quinone	arCOG02493	S	659.927	627.584	635.119	669.655	674.513	684.179	-0.320134	0.0185366	0.0282539
MMP0295	thrB; Homoserine kinase	arCOG01027	E	599.837	399.008	523.068	636.695	588.529	625.157	-0.0887265	0.230228	0.282298
MMP0296	hypothetical protein	arCOG04149	J	213.387	148.742	190.53	1044.43	1093.41	1110.34	2.18185	2.4921e-174	2.92739e-172
MMP0297	aIF-2_beta; translation initiation factor aIF-2 subunit beta	arCOG01640	J	1804.59	1424.44	1562.99	2190.29	2322.2	2216.14	0.107795	0.259087	0.312679
MMP0298	rpl15; LSU ribosomal protein L15E	arCOG04209	J	6539.99	6227.72	6077.5	5852.46	6187.52	5890.78	-0.469945	0.00108364	0.0019424
MMP0299	hypothetical protein	arCOG06603	S	1.92007	9.66633	10.7314	8.36232	13.7566	9.04294	0.0546193	0.937236	0.947996
MMP0300	hypothetical protein	arCOG01042	J	142.522	118.794	126.532	119.896	104.693	124.252	-0.535832	3.86676e-05	8.27854e-05
MMP0301	hypA; hydrogenase accessory protein	arCOG04426	R	232.978	157.554	176.346	187.386	166.38	176.435	-0.469322	8.55053e-05	0.000177247
MMP0302	hypothetical protein	arCOG06604	S	907.889	569.047	682.01	641.111	632.347	630.896	-0.547347	1.34701e-07	3.67406e-07
MMP0303	rubredoxin-type Fe(Cys)4 protein	arCOG04391	C	63.3623	17.9517	31.6294	142.717	151.921	160.362	1.65279	3.94784e-07	1.02901e-06
MMP0304	N-glycosylase/DNA lyase	arCOG04144	L	84.483	61.0108	74.9659	64.6686	57.854	58.3133	-0.660361	1.94971e-08	5.86245e-08
MMP0305	2-oxoacid ferredoxin oxidoreductase subunit beta	arCOG01599	C	101.095	137.003	124.203	85.7793	78.4176	87.35	-0.949332	8.00557e-05	0.000166933
MMP0306	oxidoreductase member subunit alpha	arCOG01606	C	94.0464	114.027	107.474	94.3141	88.4665	96.1624	-0.593443	0.00392883	0.00654309
MMP0307	hypothetical protein	arCOG03430	R	39.3614	17.6756	28.0146	60.8777	53.8303	51.1228	0.606139	0.00382827	0.00640513
MMP0308	SirA family protein	arCOG02062	O	370.087	178.039	247.371	211.657	197.631	211.698	-0.709658	0.000115988	0.00023545
MMP0309	DsrE family protein	arCOG02068	P	483.857	224.259	315.843	319.329	252.644	261.884	-0.641319	0.00152489	0.00269225
MMP0310	hypothetical protein	arCOG04156	J	123.879	67.7563	95.931	109.153	111.182	116.9	-0.133314	0.346356	0.404158
MMP0311	hypothetical protein	arCOG04902	S	357.088	345.399	360.491	237.211	282.871	264.751	-0.832591	3.02383e-07	7.97604e-07
MMP0312	hypothetical protein	arCOG04903	S	342.478	497.802	406.157	253.653	289.732	313.915	-0.971438	0.000265066	0.000516644
MMP0313	hypothetical protein	arCOG05011	S	359.685	128.297	233.148	297.611	285.269	302.859	-0.0302477	0.903302	0.917359
MMP0314	coenzyme F390 synthetase	arCOG02620	H	138.339	121.43	138.124	190.007	186.578	192.961	0.129798	0.245977	0.298287
MMP0315	iorB1; indolepyruvate oxidoreductase subunit beta 1	arCOG01602	C	31.1339	14.61	20.5252	54.3662	43.471	59.6231	0.882574	9.02346e-05	0.000186393
MMP0316	iorA1; indolepyruvate oxidoreductase subunit alpha 1	arCOG01609	C	91.421	65.5941	75.5281	167.505	152.961	155.171	0.657153	2.3278e-13	1.1176e-12
MMP0317	hypothetical protein	arCOG04180	G	2613.81	2865.58	2661.6	1854.01	1999.15	1986.43	-0.889173	8.52191e-07	2.15432e-06
MMP0318	lvD; Dihydroxy-acid dehydratase	arCOG04045	E	779.681	831.66	819.048	708.364	656.723	667.372	-0.665169	7.74269e-05	0.000161642
MMP0319	cbiL; precorrin-2 C-20 methyltransferase	arCOG00648	H	109.922	62.9668	68.7541	63.3832	70.8857	72.9017	-0.584625	0.000950649	0.00171623
MMP0320	shikimate kinase	arCOG01025	E	157.209	123.912	140.336	104.384	113.347	108.583	-0.748754	2.9348e-12	1.25209e-11
MMP0321	hypothetical protein	arCOG04458	R	137.823	78.1804	109.635	186.556	184.732	178.275	0.39053	0.00265259	0.00452018
MMP0322	rfcB; replication factor C, large subunit	arCOG00470	L	273.494	213.26	252.344	295.938	296.149	299.753	-0.109161	0.160934	0.205334
MMP0323	hypothetical protein	arCOG00033	J	87.0357	57.5954	74.3839	109.606	111.337	108.34	0.216264	0.0303119	0.0447691
MMP0324	hypothetical protein	arCOG03351	S	39.6411	20.507	28.6408	77.5391	74.9574	61.5775	0.902231	2.8575e-05	6.20063e-05
MMP0325	glyceraldehyde-3-phosphate dehydrogenase	arCOG00493	G	622.277	825.035	704.924	331.798	368.726	353.111	-1.4547	5.79454e-10	2.0502e-09
MMP0326	metG; Methionyl-tRNA synthetase	arCOG00810	J	396.457	351.76	360.295	169.779	182.648	179.588	-1.45096	4.66062e-31	5.47468e-30
MMP0327	deoA; Thymidine phosphorylase	arCOG02013	F	119.306	116.373	136.479	214.988	219.889	234.568	0.451184	0.00249366	0.00427
MMP0328	hypothetical protein	arCOG02177	S	133.47	84.3019	113.197	262.546	237.698	265.771	0.839609	1.96193e-17	1.19204e-16
MMP0329	hypothetical protein	arCOG05038	S	38.243	54.3535	41.7844	61.8639	56.7284	61.1813	0.0116649	0.967148	0.970453
MMP0330	cbiC; Precorrin-8X methylmutase CbiC/CobH	arCOG02247	H	188.367	149.923	179.776	346.868	360.411	351.706	0.652354	2.22564e-11	8.87235e-11
MMP0331	histidine triad (HIT) protein	arCOG00419	F	252.159	130.437	179.688	302.252	284.794	294.252	0.291553	0.0546009	0.0774611
MMP0332	hypothetical protein	arCOG03235	L	34.7235	38.194	39.9458	116.238	121.111	122.692	1.27215	7.83243e-13	3.54775e-12
MMP0333	hypothetical protein	arCOG02245	S	166.255	126.509	158.29	327.344	332.009	351.657	0.786843	1.37979e-18	8.97118e-18
MMP0334	TrmH family RNA methyltransferase	arCOG01018	J	61.2625	78.6586	77.6123	142.954	152.904	148.217	0.618035	0.00602788	0.00979809
MMP0335	hypothetical protein	arCOG05032	S	334.732	434.064	449.59	428.894	404.326	435.267	-0.359765	0.110502	0.146284
MMP0336	hjc; Archaeal Holliday junction resolvase	arCOG00919	L	120.47	65.8569	94.3733	108.612	97.1057	106.033	-0.214366	0.156854	0.200868
MMP0337	hypothetical protein	arCOG04901	S	98.4003	90.806	92.7655	73.319	70.1681	62.9081	-0.835799	5.1875e-07	1.33436e-06
MMP0338	hypothetical protein	arCOG04272	H	112.228	81.9808	101.409	113.975	116.637	109.347	-0.173304	0.0754837	0.103183
MMP0339	NUDIX hydrolase	arCOG01075	F	65.9856	45.056	58.9111	67.9876	63.9844	79.648	-0.0597297	0.680485	0.727999
MMP0340	pycB; pyruvate carboxylase subunit B	arCOG02095	C	516.226	494.242	541.688	589.012	673.448	639.872	-0.102546	0.487444	0.545597
MMP0341	pycA; pyruvate carboxylase subunit A	arCOG01590	I	481.379	435.54	467.664	447.807	529.877	515.301	-0.283565	0.043311	0.0626038
MMP0342	hypothetical protein	arCOG01824	N	51.4711	18.8374	27.594	169.43	155.213	172.893	1.99648	2.32496e-15	1.25278e-14
MMP0343	hypothetical protein	arCOG00035	R	196.164	104.357	138.258	391.536	388.625	364.226	1.02718	4.05892e-12	1.71506e-11
MMP0344	hypothetical protein	arCOG05088	S	608.499	364.709	456.352	424.442	376.202	425.785	-0.584828	2.03311e-07	5.45258e-07
MMP0345	hypothetical protein	arCOG00213	P	59.5221	47.1809	56.1046	148.292	122.414	124.994	0.902697	1.26643e-11	5.17739e-11
MMP0346	2-hydroxyglutaryl-CoA dehydratase subunit D-like protein	arCOG04464	E	294.371	223.514	257.59	290.866	260.42	239.204	-0.350836	0.00240202	0.00412511
MMP0347	hypothetical protein	arCOG06571	S	90.0055	19.359	54.9319	83.0391	73.3687	64.9714	0.122737	0.75567	0.794446
MMP0348	GPR1/FUN34/yaaH family protein	arCOG03176	S	684.059	686.867	747.422	199.457	121.725	143.701	-2.59101	1.08054e-31	1.30404e-30
MMP0349	2-hydroxyglutaryl-CoA dehydratase subunit A-like protein	arCOG02678	I	171.283	93.8679	116.127	99.0478	87.9979	105.538	-0.742135	2.36996e-06	5.72037e-06
MMP0350	hexapeptide repeat-containing transferase	arCOG01848	R	244.794	300.841	314.15	152.825	159.773	169.206	-1.24934	6.42062e-09	2.04578e-08
MMP0351	aspB-like1; DegT/DnrJ/EryC1/StrS aminotransferase	arCOG00118	M	235.568	311.912	290.172	127.665	141.903	141.221	-1.44971	5.29195e-10	1.88753e-09
MMP0352	oxidoreductase	arCOG01622	R	215.288	230.876	265.476	115.729	118.519	135.459	-1.34892	2.91466e-13	1.38801e-12
MMP0353	UDP-glucose/GDP-mannose dehydrogenase-like protein	arCOG00252	M	237.926	292.549	298.666	147.514	148.168	153.924	-1.29839	5.55001e-10	1.97159e-09
MMP0354	oligosaccharide transporter	arCOG02209	R	48.4491	30.3732	50.9537	55.2725	55.1601	53.5787	-0.0300162	0.843572	0.872285
MMP0355	hypothetical protein	arCOG06566	S	193.869	94.0119	157.031	383.128	355.251	405.437	1.01364	1.28136e-09	4.42697e-09
MMP0356	group 1 glycosyl transferase	arCOG01403	M	228.969	119.485	195.616	246.316	221.36	271.279	0.0869999	0.583001	0.63725
MMP0357	UDP-N-acetylglucosamine 2-epimerase	arCOG01392	M	395.604	209.55	296.826	461.886	426.686	485.382	0.25264	0.0695796	0.0963073
MMP0358	hypothetical protein	arCOG01395	R	541.157	348.859	490.311	650.025	625.89	727.549	0.168947	0.0892201	0.120004
MMP0359	glycosyl transferase	arCOG00894	M	1232.81	998.638	1159.04	1060.73	1071.07	1095.52	-0.455103	1.02124e-07	2.8427e-07
MMP0360	hypothetical protein	arCOG02884	S	158.382	86.852	116.274	76.775	75.7464	74.2935	-1.03065	3.05779e-13	1.45225e-12
MMP0361	hypothetical protein	arCOG06605	S	37.239	16.1379	19.6615	62.6556	60.3805	59.3608	0.964177	7.43225e-05	0.000155345
MMP0362	hypothetical protein	arCOG02743	R	53.523	32.3462	41.9054	56.1341	56.0409	54.441	0.0144753	0.906217	0.919789
MMP0363	methanol dehydrogenase regulatory protein-like protein	arCOG00434	R	155.831	104.386	140.001	113.358	114.785	110.573	-0.611959	3.01191e-10	1.09875e-09
MMP0364	hypothetical protein	arCOG01314	S	33.6848	23.4629	27.3077	33.5765	34.7014	31.9789	-0.126178	0.37524	0.433272
MMP0365	hypothetical protein	arCOG02487	S	33.2655	18.4752	22.7549	38.9695	40.191	40.6913	0.322378	0.0326594	0.0479549
MMP0366	hypothetical protein	arCOG03442	S	104.793	40.6122	68.1477	110.776	115.015	103.653	0.290738	0.215843	0.265955
MMP0367	hypothetical protein	arCOG05098	S	19.4521	6.80588	9.27904	28.6974	23.5828	19.1481	0.643888	0.113943	0.150162
MMP0368	hypothetical protein	arCOG02884	S	159.761	65.3899	113.859	176.494	202.304	192.491	0.404357	0.0754547	0.103183
MMP0369	hypothetical protein	arCOG00388	M	2803.08	2173.99	2740.69	1668.18	1709.69	1808.19	-0.954413	1.11981e-30	1.2981e-29
MMP0370	hypothetical protein	arCOG03961	S	446.512	287.946	385.122	569.864	569.155	602.292	0.269094	0.000765777	0.00140698
MMP0371	hypothetical protein	arCOG04641	S	58.6718	47.7924	59.6333	330.935	353.742	376.887	2.29835	1.53834e-77	5.31482e-76
MMP0372	mtd; F420-dependent methylenetetrahydromethanopterin dehydrogenase	arCOG04382	C	9840.89	10819	9883	2291.76	2228.77	2205.17	-2.59385	5.48173e-47	9.85593e-46
MMP0373	hypothetical protein	arCOG06606	S	1232.8	564.041	785.7	1075.21	866.503	1088.55	-0.113941	0.566398	0.62219
MMP0374	hypothetical protein	arCOG00721	V	98.0537	58.4973	77.5036	165.168	153.888	158.556	0.658539	8.96908e-08	2.5205e-07
MMP0375	radical SAM domain-containing protein	arCOG00951	R	123.228	81.2743	104.266	132.814	145.256	148.104	0.09429	0.343684	0.401306
MMP0376	ATP dependent DNA ligase	arCOG04218	L	89.553	55.8025	74.3263	86.7366	95.4258	92.673	-0.0449118	0.69596	0.741403
MMP0377	isoleucyl-tRNA synthetase-like protein	arCOG00302	R	161.652	76.2259	104.167	128.58	128.225	135.434	-0.151343	0.412682	0.471867
MMP0378	amidohydrolase	arCOG00695	F	75.7351	52.242	66.2888	49.9707	46.284	48.7248	-0.795971	2.18146e-15	1.17906e-14
MMP0379	hypothetical protein	arCOG05099	S	14.7205	12.9396	8.17931	8.07325	12.7376	12.3252	-0.495154	0.221896	0.272841
MMP0380	dnaB; DNA polymerase family B	arCOG00328	L	61.6575	48.6324	52.8894	34.3668	40.5164	40.9793	-0.875487	7.31667e-12	3.04056e-11
MMP0381	3-isopropylmalate dehydratase small subunit	arCOG02230	E	238.527	265.457	263.342	158.299	153.531	150.299	-1.13759	1.28932e-09	4.44576e-09
MMP0382	ATPase RIL	arCOG00187	R	315.856	278.055	316.963	188.406	167.5	170.426	-1.18163	7.88617e-23	6.40343e-22
MMP0383	slp; S-layer protein	arCOG03418	R	39772.4	39786.9	37876.2	40756.3	43191.3	42700.9	-0.293846	0.0592359	0.0832325
MMP0384	hypothetical protein	arCOG04390	S	371.392	229.094	281.961	874.433	858.775	911.054	1.21224	9.7822e-28	9.79332e-27
MMP0385	pyrH; uridylate kinase	arCOG00858	F	340.201	173.138	258.434	919.115	825.642	905.575	1.42724	7.38529e-22	5.68248e-21
MMP0386	HMmA; archaeal histone A	arCOG02144	L	7158.07	2253.15	3404.32	5254.85	4516.22	5553.68	-0.055904	0.851999	0.87945
MMP0387	microsomal signal peptidase 21 KD subunit	arCOG01739	U	353.293	258.362	309.278	253.979	248.149	263.451	-0.642971	8.36772e-17	4.8821e-16
MMP0388	geranylgeranyl reductase	arCOG00570	C	665.473	559.51	601.358	636.454	626.965	631.517	-0.33427	0.000813587	0.00148707
MMP0389	ferredoxin	arCOG00958	C	98.7614	68.1413	82.1955	80.1972	79.0381	126.053	-0.183313	0.449717	0.508602
MMP0390	hypothetical protein	arCOG01221	F	95.9511	88.6415	91.1708	241.058	230.861	247.064	0.995194	1.68118e-14	8.63626e-14
MMP0391	aspC; Aspartate aminotransferase	arCOG00082	E	1047.19	844.19	967.075	1050.15	1077.69	1087.69	-0.213984	0.0123156	0.0192207
MMP0392	purD; Phosphoribosylamine--glycine ligase	arCOG04415	F	225.373	235.672	241.247	638.057	652.652	669.3	1.07723	2.15931e-11	8.64706e-11
MMP0393	phosphodiesterase	arCOG01141	R	482.44	387.408	401.502	544.795	531.71	569.79	-0.0107582	0.916045	0.929229
MMP0394	hemD; Uroporphyrinogen III synthase	arCOG02048	H	415.119	228.159	307.958	401.519	380.02	419.032	-0.021884	0.86577	0.889496
MMP0395	hypothetical protein	arCOG05025	S	297.735	194.663	217.349	295.049	288.742	310.714	-0.0381276	0.751846	0.790897
MMP0396	eno; Enolase	arCOG01169	G	739.681	810.895	787.879	939.027	993.287	966.813	-0.0983815	0.57917	0.634882
MMP0397	alaS; Alanyl-tRNA synthetase	arCOG01255	J	414.961	492.31	471.097	452.468	486.551	483.271	-0.369349	0.0636424	0.0889278
MMP0398	hypothetical protein	arCOG04263	R	190.608	175.503	197.672	299.626	287.613	286.466	0.241007	0.0599411	0.0841563
MMP0399	htpX; Peptidase family M48	arCOG01331	O	279.947	286.513	292.335	339.116	342.473	348.101	-0.139631	0.371532	0.4304
MMP0400	ehbQ; energy-converting hydrogenase B subunit Q	arCOG00813	R	175.633	99.0703	153.266	159.513	158.264	165.627	-0.186444	0.156231	0.200494
MMP0401	metE; 5-methyltetrahydropteroyltriglutamate--homocysteine S-methyltransferase	arCOG01876	E	72.3799	38.9653	51.7966	165.829	157.696	173.478	1.24391	9.18477e-19	6.06126e-18
MMP0402	hypothetical protein	arCOG00391	S	161.569	90.6652	119.606	276.666	254.528	284.525	0.772996	6.45453e-10	2.27457e-09
MMP0403	hypothetical protein	arCOG01393	G	141.756	66.5046	98.4707	174.411	164.016	163.326	0.363437	0.0394857	0.0574041
MMP0404	cofD; LPPG:FO 2-phospho-(S)-lactate transferase	arCOG04395	S	148.582	85.6517	102.249	168.426	143.069	139.195	0.0605345	0.695611	0.741403
MMP0405	gch3; GTP cyclohydrolase III	arCOG04202	F	1444.6	1391.29	1337.21	631.795	663.41	649.773	-1.50063	2.37663e-24	2.13654e-23
MMP0406	TIM-barrel protein	arCOG00605	J	63.0634	26.9411	41.4488	99.5843	91.6396	112.006	0.856408	4.8769e-05	0.000103781
MMP0407	hypothetical protein	arCOG00606	R	1694.14	1296.67	1591.26	1223.5	1349.35	1414.72	-0.580163	2.20128e-09	7.45895e-09
MMP0408	H+-transporting two-sector ATPase subunit A	arCOG02828	R	32.366	50.2793	45.5308	30.0717	35.4894	32.6999	-0.808617	0.00569648	0.0092937
MMP0409	glucose-methanol-choline oxidoreductase	arCOG02232	E	89.3502	69.5947	66.1953	86.4092	85.4547	91.8657	-0.153084	0.250187	0.302768
MMP0410	prsA; Phosphoribosyltransferase:Purine/pyrimidine phosphoribosyl transferase	arCOG00067	F	318.178	259.821	301.852	591.603	575.677	577.166	0.604552	2.32592e-11	9.23035e-11
MMP0411	comD; Sulfopyruvate decarboxylase subunit alpha	arCOG01613	R	221.859	116.834	180.323	221.031	193.248	225.485	-0.0566365	0.70729	0.75075
MMP0412	MiaB-like tRNA modifying protein	arCOG01358	J	111.648	71.8718	85.3846	304.121	289.342	311.428	1.37988	2.83727e-47	5.20756e-46
MMP0413	hypothetical protein	arCOG02320	N	40.1195	36.0997	39.043	506.863	482.61	494.018	3.29977	2.05648e-183	3.29411e-181
MMP0414	thrS; Threonyl-tRNA synthetase	arCOG00401	J	638.606	481.255	540.395	271.675	279.372	285.596	-1.36801	1.38696e-66	4.00626e-65
MMP0415	O-sialoglycoprotein endopeptidase/protein kinase	arCOG01185	T	55.4232	48.8271	54.2342	33.4452	33.6775	37.9859	-0.979916	1.70829e-13	8.29201e-13
MMP0416	hypothetical protein	arCOG06589	S	40.1671	29.686	46.4792	30.1548	24.3334	22.8543	-0.962728	5.152e-06	1.19918e-05
MMP0417	hisA; 1-(5-phosphoribosyl)-5-[(5-phosphoribosylamino)methylideneamino)imidazole-4-carboxamide isomerase	arCOG00618	E	189.785	190.04	187.237	51.2889	55.9361	58.9012	-2.17108	8.22806e-37	1.10671e-35
MMP0418	carbohydrate kinase PfkB	arCOG00014	G	218.913	211.739	212.481	56.7055	64.1068	62.4192	-2.2085	2.59013e-43	4.18699e-42
MMP0419	sodium:neurotransmitter symporter	arCOG04466	R	658.569	608.37	801.709	465.263	444.143	504.123	-0.94259	3.90493e-10	1.40994e-09
MMP0420	CBS domain-containing protein	arCOG00607	R	217.242	211.673	208.819	335.448	341.951	335.02	0.269292	0.0657433	0.0915728
MMP0421	hypothetical protein	arCOG03226	R	321.728	308.236	327.791	381.724	390.418	410.065	-0.0928147	0.499793	0.558071
MMP0422	hypothetical protein	arCOG05020	S	347.444	360.096	321.067	405.216	375.711	407.344	-0.196329	0.253151	0.306144
MMP0423	hypothetical protein		S	92.4663	62.1672	78.9965	199.906	190.07	214.403	0.997567	1.92214e-30	2.19923e-29
MMP0424	hypothetical protein	arCOG04873	S	163.153	43.23	85.8827	85.4815	74.133	77.0325	-0.620601	0.0794882	0.10832
MMP0425	hypothetical protein	arCOG00346	S	43.7489	41.853	40.3075	74.297	81.7684	91.2295	0.58678	0.000712765	0.00131921
MMP0426	nitroreductase	arCOG00288	C	72.2856	38.7816	60.4408	86.1113	84.5671	94.8716	0.263965	0.0884495	0.119241
MMP0427	rfc; Replication factor C, small subunit	arCOG00469	L	426.942	323.236	376.071	682.337	727.012	755.25	0.563743	3.38602e-11	1.34071e-10
MMP0428	vanadium nitrogenase-associated-like protein N	arCOG04888	C	222.613	152.486	181.798	389.628	387.885	377.06	0.679675	4.53272e-16	2.58468e-15
MMP0429	hypothetical protein	arCOG04140	S	1435.25	479.005	943.811	1481.1	1420.02	1418.28	0.276096	0.297083	0.352261
MMP0430	ribonuclease P	arCOG00307	J	130.779	87.2399	100.58	565.719	566.325	590.102	2.06149	2.56451e-102	1.41208e-100
MMP0431	rhodopsin-like GPCR superfamily protein	arCOG00541	J	147.646	181.49	199.948	126.095	124.507	131.119	-0.88427	3.66651e-05	7.88815e-05
MMP0432	TatD-like deoxyribonuclease	arCOG00892	R	205.682	140.798	166.117	311.166	292.464	313.346	0.465388	4.28726e-08	1.24656e-07
MMP0433	flavodoxin	arCOG00519	C	233.387	140.132	172.894	289.083	267.129	291.435	0.266463	0.0232886	0.0350423
MMP0434	hypothetical protein	arCOG03620	S	207.506	50.5111	97.6647	200.212	196.239	216.508	0.47889	0.183659	0.230326
MMP0435	hypothetical protein	arCOG03443	S	9.90943	6.19723	8.11124	57.7938	62.5424	54.6517	2.4757	3.89719e-30	4.37379e-29
MMP0436	rimK; putative SSU ribosomal protein S6 modification protein	arCOG01589	H	9.61246	6.81304	8.52384	43.0374	41.6605	43.7408	1.98865	4.84838e-30	5.37286e-29
MMP0437	hypothetical protein	arCOG02723	S	13.5605	7.07713	12.2846	37.6304	45.9053	44.4611	1.58792	7.59671e-16	4.26287e-15
MMP0438	hypothetical protein	arCOG02740	C	85.8329	48.7158	74.037	122.631	126.396	130.11	0.496405	0.000151973	0.000304985
MMP0439	pyrD; Dihydroorotate oxidase	arCOG00603	F	219.215	166.406	226.762	215.75	203.508	227.309	-0.300369	0.00403986	0.00672166
MMP0440	DNA-directed RNA polymerase subunit E'	arCOG00675	K	929.038	1343.08	1079.33	3267.48	3455.26	3413.06	1.1645	5.04668e-06	1.17778e-05
MMP0441	rpoE2; DNA-directed RNA polymerase subunit E	arCOG04077	K	46.4071	40.9122	30.8253	134.742	117.514	101.526	1.20761	2.07355e-06	5.02558e-06
MMP0442	hypothetical protein	arCOG04076	S	617.985	546.925	579.759	1732.21	1723.13	1713.43	1.17694	4.63109e-25	4.24999e-24
MMP0443	rps24e; SSU ribosomal protein S24E	arCOG04182	J	1124.62	1620.73	1250.13	1332.52	1407.18	1417.28	-0.375664	0.146419	0.189698
MMP0444	30S ribosomal protein S27ae	arCOG04183	J	463.047	265.296	275.861	1074.8	1043.08	1114.16	1.32408	1.62523e-15	8.83844e-15
MMP0445	hypothetical protein	arCOG06607	S	30.1864	5.62849	19.7327	21.4245	25.0754	18.9558	-0.0924677	0.844147	0.872368
MMP0446	nitrogen fixation-like protein	arCOG02734	S	21.8782	11.0726	20.0223	20.7038	30.7947	36.1275	0.354503	0.267709	0.320887
MMP0447	nitrogenase-like protein	arCOG02734	S	687.449	514.525	647.368	424.416	449.384	513.036	-0.794023	1.22175e-13	5.99643e-13
MMP0448	hypothetical protein	arCOG06608	S	36.259	48.1427	46.4929	82.0622	74.7203	102.753	0.584649	0.0300486	0.0444175
MMP0449	ferredoxin	arCOG04073	C	46.8238	40.0952	46.4347	74.5689	78.247	93.619	0.502477	0.000830546	0.00151336
MMP0450	ferredoxin	arCOG04073	C	45.0881	22.2103	35.9741	77.292	93.3143	102.976	1.04702	9.09125e-08	2.55076e-07
MMP0451	hypothetical protein	arCOG02734	S	48.5778	37.0543	48.9315	111.126	110.97	140.969	1.05369	1.3679e-09	4.70751e-09
MMP0452	hypothetical protein	arCOG06609	S	124.72	27.9216	72.5193	78.3424	88.2844	92.0326	-0.107937	0.777469	0.814447
MMP0453	neutral zinc metallopeptidase	arCOG00607	R	263.225	257.948	324.095	183.175	199.367	211.401	-0.905113	6.83713e-08	1.94936e-07
MMP0454	hypothetical protein	arCOG03352	S	63.1968	48.1888	57.6367	81.6495	84.4373	73.6324	0.129391	0.367557	0.426918
MMP0455	amino-acid ABC transporter	arCOG01799	E	205.201	126.278	166.531	164.99	152.704	177.75	-0.375739	0.000607279	0.00113712
MMP0456	xerD-like; Phage integrase	arCOG01241	L	73.3613	46.8602	57.6416	62.7798	64.348	64.5557	-0.264847	0.0532914	0.0758477
MMP0457	DEAD/DEAH box helicase domain-containing protein	arCOG00558	L	1096.83	791.957	1001.08	3177.25	3088.23	3056.45	1.31453	6.7933e-89	2.72041e-87
MMP0458	hypothetical protein	arCOG04433	S	65.2369	45.7031	58.8721	441.421	404.23	444.212	2.55002	1.54695e-218	3.89389e-216
MMP0459	hypothetical protein	arCOG06595	S	38.2033	23.1904	37.5286	237.313	262.031	236.82	2.5212	9.4928e-53	1.94492e-51
MMP0460	hypothetical protein	arCOG03296	K	100.152	48.6337	69.5928	372.531	375.237	413.995	2.06059	5.41598e-36	7.17516e-35
MMP0461	hypothetical protein	arCOG06610	S	5.43527	0	1.59885	12.625	21.1641	25.5985	2.65657	0.000360998	0.000692309
MMP0462	hypothetical protein	arCOG03518	S	12.2195	10.7925	9.08085	41.0809	30.7187	37.6936	1.39564	2.94998e-09	9.78883e-09
MMP0463	hypothetical protein		S	78.4619	48.9671	64.474	50.7909	48.2417	55.7865	-0.677827	4.55094e-11	1.78194e-10
MMP0464	hypothetical protein	arCOG04150	R	56.0232	26.7736	36.0732	63.5813	60.7111	67.3811	0.33127	0.0824172	0.111793
MMP0465	hypothetical protein	arCOG01057	K	128.105	94.4949	106.073	137.336	148.253	144.388	0.0121204	0.922888	0.935095
MMP0466	hypothetical protein	arCOG07633	S	10.5147	11.3431	6.80463	5.49524	3.93047	4.62195	-1.40841	0.00854039	0.0136306
MMP0467	hypothetical protein	arCOG06611	S	13.0187	15.4214	9.91195	4.74348	4.77109	6.41195	-1.66744	1.92706e-05	4.27643e-05
MMP0468	hypothetical protein	arCOG03884	S	10.01	8.46954	11.7782	6.83852	7.33687	7.39512	-0.864093	0.0659805	0.0918307
MMP0469	hypothetical protein	arCOG06612	S	11.7304	20.3468	20.7039	6.8118	8.168	7.79954	-1.62426	0.000145053	0.000291429
MMP0470	MCE family-like protein	arCOG00439	L	10.7296	16.3745	16.3201	4.17909	6.03254	6.73777	-1.78146	1.03978e-07	2.88972e-07
MMP0471	hypothetical protein	arCOG05030	S	1.94117	2.09412	3.99713	0.563614	0	0.609488	-3.1511	0.0171704	0.0262169
MMP0472	integrase/recombinase	arCOG01241	L	8.32225	9.65373	10.5821	5.30037	3.34508	5.39461	-1.41831	1.36151e-05	3.07167e-05
MMP0473	hypothetical protein	COG00457	R	23.7385	17.168	24.3429	9.7033	8.92323	8.66095	-1.63163	9.61117e-17	5.58907e-16
MMP0474	hypothetical protein	COG00674	C	15.9244	8.97331	14.2946	24.5958	23.5244	23.0926	0.486824	0.0132415	0.0205564
MMP0475	hypothetical protein	arCOG05096	S	13.3779	5.7935	8.97075	31.074	29.0368	33.6032	1.37462	1.27552e-11	5.20246e-11
MMP0476	hypothetical protein	arCOG02414	K	46.3478	17.6099	30.8689	184.843	183.059	202.634	2.22101	1.2055e-23	1.01147e-22
MMP0477	hypothetical protein	arCOG05071	S	56.9312	26.0209	37.5634	93.3087	90.164	96.2256	0.843905	0.000107832	0.000220163
MMP0478	hypothetical protein	arCOG05051	S	11.5661	4.03312	4.12402	50.8818	36.6844	35.655	2.27042	6.40267e-09	2.04375e-08
MMP0479	hypothetical protein	arCOG06612	S	226.61	128.898	174.473	102.578	113.266	90.2798	-1.15089	3.71742e-12	1.57834e-11
MMP0480	hypothetical protein	arCOG01057	K	544.973	179.077	339.968	867.546	739.932	776.487	0.842348	0.00196177	0.00341228
MMP0481	hypothetical protein	arCOG06613	S	89.5442	51.6174	61.2217	94.7781	85.3715	92.9502	0.0701673	0.606948	0.659335
MMP0482	hypothetical protein	arCOG05051	S	144.56	57.0702	92.5585	262.455	225.265	242.652	0.970557	1.84441e-05	4.10334e-05
MMP0483	hypothetical protein	arCOG06614	S	30.1921	15.5563	29.1627	47.102	53.3421	62.8208	0.748625	0.00252249	0.00431517
MMP0484	sodium/hydrogen exchanger	arCOG01955	P	18.0696	10.5309	14.9381	34.6449	35.908	35.9974	0.918456	3.77593e-11	1.48841e-10
MMP0485	hypothetical protein	arCOG02768	R	22.7302	13.078	20.0591	74.482	62.9164	88.0889	1.63857	2.03847e-18	1.29201e-17
MMP0486	hypothetical protein	arCOG03444	S	7.56192	6.52619	7.82999	10.1875	12.0606	14.0558	0.351871	0.298388	0.35348
MMP0487	hypothetical protein	arCOG02320	N	14.9423	13.4875	13.4533	8.8526	8.74395	9.95302	-0.989041	6.92082e-09	2.1972e-08
MMP0488	low molecular weight phosphotyrosine protein phosphatase	arCOG04425	T	20.9526	6.02759	10.6201	26.5804	19.2794	26.7196	0.597237	0.109775	0.145431
MMP0489	hypothetical protein	arCOG03333	S	166.896	136.943	114.723	95.9169	99.691	91.4786	-0.928518	2.9933e-07	7.9192e-07
MMP0490	hypothetical protein	arCOG03208	S	56.2767	64.0837	67.1376	91.6846	78.4007	54.4817	-0.136889	0.622676	0.675588
MMP0491	MotA/TolQ/ExbB proton channel	arCOG03209	U	39.4153	44.8213	58.5187	68.3053	65.3119	38.8762	-0.123164	0.687139	0.733917
MMP0492	hypothetical protein	arCOG04841	R	57.2261	37.3189	53.6947	92.1063	79.5592	67.9426	0.323852	0.0590365	0.0830186
MMP0493	cobN; probable metal chelatase	arCOG03022	H	87.5701	94.6757	103.11	139.103	134.751	106.425	0.0111619	0.956195	0.962751
MMP0494	helicase	arCOG00555	R	29.9253	17.1341	25.7078	29.4236	24.762	27.1479	-0.204872	0.150994	0.194625
MMP0495	hypothetical protein	arCOG03130	L	44.2826	26.4528	40.0041	40.0475	38.2925	40.116	-0.2727	0.0465291	0.0667624
MMP0496	glutamate synthase subunit-related	arCOG00619	E	92.784	75.8409	91.6432	102.992	96.6022	100.618	-0.175707	0.0823578	0.111793
MMP0497	hypothetical protein	arCOG01792	Q	21.4946	11.2428	14.7151	33.3605	37.7395	41.7202	0.876778	3.34033e-05	7.22167e-05
MMP0498	hypothetical protein	arCOG05100	S	296.681	113.866	209.233	518.891	495.532	499.76	0.956806	2.53949e-05	5.531e-05
MMP0499	hypothetical protein	arCOG00734	K	25.746	15.4303	23.9828	42.5677	36.3131	35.0295	0.434567	0.0170616	0.0260734
MMP0500	Iron-sulfur flavoprotein-like protein	arCOG02572	R	435.856	349.023	373.34	570.589	569.106	586.284	0.193143	0.0409748	0.0594709
MMP0501	hypothetical protein	arCOG03396	I	6.9636	8.74848	8.60858	18.0177	18.1225	19.7056	0.807644	0.000573065	0.00107763
MMP0502	hypothetical protein	COG00318	I	51.461	51.2722	56.6865	231.718	243.148	223.076	1.73899	1.31555e-28	1.34768e-27
MMP0503	hypothetical protein	arCOG06615	S	10.8239	8.09589	12.2265	118.668	127.856	96.2453	3.08959	1.50511e-29	1.60727e-28
MMP0504	modC; Molybdenum transport ATP-binding protein modC	arCOG00178	G	23.7497	13.1106	15.7096	12.0767	15.1963	16.1231	-0.643735	0.00382858	0.00640513
MMP0505	hypothetical protein	arCOG03445	S	20.5964	18.9497	20.0864	15.3005	13.8722	12.5841	-0.892257	4.61167e-05	9.83748e-05
MMP0506	modB; molybdenum transport system permease protein, modB RELATED	arCOG00164	O	5.78897	4.04444	5.06003	1.72884	5.56448	3.53138	-0.833994	0.0768128	0.104918
MMP0507	modA; molybdate-binding periplasmic protein, permease RELATED	arCOG00219	P	19.289	9.00497	16.5245	3.93018	6.32489	5.95009	-1.82969	7.97841e-09	2.50587e-08
MMP0508	fmdE; molybdenum containing formylmethanofuran dehydrogenase, subunit E	arCOG00763	C	9.20033	8.27104	13.2613	7.47963	6.59172	5.77744	-1.00724	0.0034719	0.00585405
MMP0509	fmdA; formylmethanofuran dehydrogenase, subunit A	arCOG04461	C	19.1316	26.3223	24.1128	10.7145	7.72633	9.49715	-1.73629	4.72268e-10	1.69556e-09
MMP0510	fmdC; molybdenum containing formylmethanofuran dehydrogenase subunit C	arCOG00097	C	17.0914	23.9733	20.86	7.52073	7.40742	6.53295	-1.9441	4.84093e-11	1.88711e-10
MMP0511	fmdB; molybdenum containing formylmethanofuran dehydrogenase, subunit B	arCOG01499	C	94.6888	63.5216	83.5616	28.7634	29.4962	29.9802	-1.82661	1.65817e-63	4.56516e-62
MMP0512	fmdB; molybdenum containing formylmethanofuran dehydrogenase, subunit B	arCOG01499	C	23.9621	23.0729	24.8162	34.6142	31.2146	34.5713	0.0966339	0.543486	0.599263
MMP0513	MoeA; molybdopterin biosynthesis moeA protein	arCOG00216	H	21.6085	8.83188	15.1442	12.6165	12.506	13.7917	-0.581848	0.0184425	0.0281347
MMP0514	modA; Molybdenum ABC transporter, periplasmic molybdenum-binding protein	arCOG00219	P	74.3415	73.8224	72.4267	32.8724	36.7552	28.4812	-1.56233	2.89832e-15	1.54285e-14
MMP0515	modB; Molybdenum ABC transporter, permease protein	arCOG00165	P	2.38711	0.8584	2.80879	6.23784	4.46161	6.24588	1.09924	0.0212132	0.0320838
MMP0516	modD; molybdate transporter subunit	arCOG01483	H	325.925	238.43	284.514	293.286	268.545	269.896	-0.405547	1.2155e-06	3.02075e-06
MMP0517	hypothetical protein	arCOG00504	R	30.6886	16.1496	22.0181	43.4652	41.3476	45.7495	0.549262	0.00435167	0.00719966
MMP0518	hypothetical protein	arCOG06616	S	14.7205	8.46954	13.8567	45.5901	45.2441	42.5219	1.4682	1.21838e-07	3.34913e-07
MMP0519	hypothetical protein	arCOG04982	S	16.1225	3.02484	12.3721	16.6892	15.7219	13.2056	0.195415	0.668908	0.719106
MMP0520	HAD superfamily ATPase	arCOG01578	P	34.0071	22.8221	31.7377	48.2177	43.2963	50.216	0.304567	0.00471729	0.0077681
MMP0521	hypothetical protein	arCOG02312	V	21.8685	16.6439	18.8614	18.6169	19.0477	19.8655	-0.372203	0.0130065	0.0202451
MMP0522	hypothetical protein	arCOG02079	M	20.7936	11.5364	21.321	24.3795	20.3574	23.8766	-0.0121793	0.94969	0.95753
MMP0523	ABC transporter ATP-binding protein	arCOG00922	V	14.0941	5.40609	10.6136	8.94827	14.5176	13.4528	-0.062078	0.854392	0.881405
MMP0524	hypothetical protein	arCOG06617	S	14.2676	5.86353	21.318	4.47134	7.61906	3.69756	-1.73559	0.000486077	0.000924912
MMP0525	hypothetical protein	arCOG06618	S	90.0438	22.6863	123.158	19.6496	29.2999	29.5325	-1.90658	7.36208e-05	0.000154245
MMP0526	hypothetical protein	arCOG06619	S	133.945	90.8201	108.649	100.67	97.7745	117.115	-0.453829	9.03726e-05	0.00018646
MMP0527	hypothetical protein	arCOG00387	K	170.246	109.859	144.843	132.31	139.028	137.989	-0.424747	5.24675e-05	0.000111249
MMP0528	hypothetical protein	arCOG06620	S	2419.94	1030.94	1571.52	1913.63	1776.47	1838.54	-0.197846	0.327169	0.383496
MMP0529	sulfate transporter family protein	arCOG02806	P	40.4881	28.0276	39.6532	33.1105	32.2398	29.2863	-0.564916	1.7034e-05	3.80405e-05
MMP0530	hypothetical protein	arCOG01210	R	49.7354	30.8357	43.6385	33.6116	31.7872	36.0781	-0.66505	2.46562e-05	5.37676e-05
MMP0531	hypothetical protein	arCOG02124	S	121.314	61.2796	79.4723	114.646	88.6899	95.919	-0.164439	0.398413	0.456737
MMP0532	hypothetical protein	arCOG07624	S	96.795	76.6148	93.7449	163.81	152.839	169.559	0.4835	1.66659e-07	4.51079e-07
MMP0533	hypothetical protein	arCOG05068	S	107.15	61.85	96.8146	250.776	224.161	232.07	1.04455	4.43293e-15	2.34559e-14
MMP0534	mechanosensitive ion channel MscS	arCOG01568	M	114.747	75.1349	97.1601	121.616	119.046	124.908	-0.0231281	0.799043	0.831609
MMP0535	hypothetical protein	arCOG01766	S	153.84	104.378	113.928	140.623	137.696	159.62	-0.139182	0.260005	0.313572
MMP0536	hypothetical protein	arCOG02639	S	59.2021	41.8874	53.4688	40.8824	44.2605	55.8653	-0.51015	0.00512479	0.00839988
MMP0537	nth1; endonuclease III homologue	arCOG00459	L	71.8708	42.1698	57.2026	71.6895	77.9928	78.1459	0.0455131	0.724701	0.765542
MMP0538	hypothetical protein	arCOG06621	S	172.533	79.402	134.492	342.177	300.488	362.959	1.0306	2.38877e-08	7.14604e-08
MMP0539	leuB; 3-isopropylmalate dehydrogenase	arCOG01163	C	550.886	649.417	639.407	683.025	748.594	732.921	-0.17837	0.369376	0.428748
MMP0540	purC; Phosphoribosylaminoimidazole-succinocarboxamide synthase	arCOG04421	F	347.393	393.988	401.816	433.983	459.594	487.943	-0.136431	0.468546	0.526852
MMP0541	serB; Phosphoserine phosphatase	arCOG01158	E	129.389	171.864	181.141	249.734	275.133	288.721	0.336907	0.156864	0.200868
MMP0542	hypothetical protein	arCOG01162	S	307.869	401.698	381.802	400.053	427.111	443.179	-0.201181	0.373926	0.432322
MMP0543	hypothetical protein	arCOG01031	H	188.971	181.701	186.099	250.182	255.298	272.158	0.088127	0.540535	0.59713
MMP0544	MoaA/nifB/pqqE family protein	arCOG00946	O	203.903	164.176	198.137	295.406	299.789	323.399	0.315962	0.000887963	0.00161132
MMP0545	molybdopterin biosynthesis protein MoeA/LysR substrate binding-domain-containing protein	arCOG00217	H	205.849	160.709	186.712	272.987	275.311	298.172	0.232293	0.00493093	0.00809721
MMP0546	AMMECR1 domain-containing protein	arCOG01336	S	160.194	139.81	158.18	416.848	402.179	408.635	1.03736	1.27394e-20	9.1995e-20
MMP0547	RecJ-like protein	arCOG00427	L	41.5037	47.7882	50.0381	202.069	199.599	205.805	1.72038	5.2364e-20	3.69061e-19
MMP0548	hisB; Imidazoleglycerol-phosphate dehydratase	arCOG04398	E	238.611	189.234	199.961	240.064	246.323	248.569	-0.153276	0.143512	0.186344
MMP0549	hypothetical protein	arCOG02433	S	215.499	140.928	157.308	303.529	277.238	309.443	0.421468	0.000222565	0.000437678
MMP0550	amino acid ABC transporter periplasmic protein	arCOG01799	E	278.301	168.991	211.968	137.222	127.288	122.857	-1.13123	4.97657e-21	3.69988e-20
MMP0551	binding-protein dependent transport system inner membrane protein	arCOG01798	E	23.6867	9.81697	14.644	50.5895	46.7726	45.6312	1.20753	2.10584e-07	5.63904e-07
MMP0552	hypothetical protein	arCOG00271	G	7.43461	3.20816	4.37396	34.8833	34.2758	32.6804	2.37663	1.5407e-22	1.21192e-21
MMP0553	argF; Ornithine carbamoyltransferase	arCOG00912	E	589.159	433.196	460.508	779.927	753.954	779.397	0.263621	0.00434452	0.00719459
MMP0554	SAM-binding motif-containing protein	arCOG00110	J	53.8288	61.3094	56.616	51.2889	54.479	52.704	-0.516806	0.0131951	0.0205025
MMP0555	flaK; Preflagellin peptidase	arCOG02298	N	77.4262	47.0225	48.5885	69.2733	67.8899	67.2283	-0.126815	0.45096	0.50968
MMP0556	TatD-like deoxyribonuclease	arCOG00893	R	127.77	70.0772	96.5285	139.812	137.664	140.534	0.145094	0.276565	0.329931
MMP0557	hypothetical protein	arCOG04385	S	57.6021	31.7608	43.6787	63.182	68.1851	75.5588	0.265966	0.135324	0.176754
MMP0558	hypothetical protein	arCOG06622	S	70.9262	40.4228	36.2164	92.7344	76.7037	95.2402	0.47507	0.0496406	0.0709382
MMP0559	hypothetical protein	arCOG00769	R	241.485	278.32	359.233	170.765	157.128	171.52	-1.22153	2.6813e-08	7.99398e-08
MMP0560	SAM-binding motif-containing protein	arCOG00033	J	37.207	22.0075	33.7553	65.8275	63.6922	65.0712	0.692618	1.33198e-06	3.3009e-06
MMP0561	cmd; Carboxymuconolactone decarboxylase:Alkylhydroperoxidase AhpD core domain	arCOG02148	S	218.371	166.908	179.54	287.925	275.512	277.317	0.196411	0.0573229	0.0808834
MMP0562	hypothetical protein	arCOG06623	S	40.5194	14.407	24.1064	114.21	108.351	140.088	1.83453	9.02638e-12	3.73345e-11
MMP0563	hypothetical protein	arCOG04847	S	145.651	72.5961	102.312	185.405	154.143	169.146	0.310067	0.0733167	0.100727
MMP0564	hypothetical protein	arCOG01592	R	63.6918	42.5574	60.3659	157.929	150.551	146.072	1.07539	1.99009e-21	1.50495e-20
MMP0565	hypothetical protein	arCOG04823	S	35.9521	17.3056	28.6461	103.728	96.4728	111.282	1.56314	1.66551e-20	1.19294e-19
MMP0566	AMP-binding domain-containing protein	arCOG00856	I	603.649	436.682	559.307	603.344	570.575	569.861	-0.250798	0.000529633	0.00100238
MMP0567	hypothetical protein	arCOG01137	R	395.831	354.039	384.371	392.963	404.607	392.322	-0.319656	0.00958653	0.0152175
MMP0568	transcriptional regulator-like protein	arCOG01865	K	543.391	420.557	507.084	603.381	591.377	567.384	-0.118453	0.180492	0.227163
MMP0569	hypothetical protein	arCOG03418	R	124.053	102.667	120.919	300.559	307.587	312.86	1.02251	2.87912e-26	2.78737e-25
MMP0570	hypothetical protein	arCOG04270	K	39.5513	23.7333	36.8307	167.675	169.917	180.408	1.99507	2.95832e-47	5.37377e-46
MMP0571	moaA; MoaA/nifB/pqqE family	arCOG00930	H	80.9135	58.6189	62.2506	253.002	269.778	280.295	1.61713	3.68212e-46	6.42366e-45
MMP0572	slyD; Peptidylprolyl isomerase, FKBP-type	arCOG00980	O	2288.69	1586.1	1921.71	1870.36	1818.04	1911.91	-0.42287	1.5121e-12	6.61122e-12
MMP0573	mobA; putative molybdopterin-guanine dinucleotide biosynthesis protein A	arCOG01872	H	182.398	90.112	123.26	166.033	149.979	165.358	-0.0700977	0.678311	0.726556
MMP0574	hypothetical protein	arCOG06624	J	111.508	50.8173	88.3365	242.34	290.265	263.451	1.29837	2.84605e-09	9.46178e-09
MMP0575	gatC; Asp-tRNAAsn/Glu-tRNAGln amidotransferase subunit C	arCOG04836	J	900.344	2004.9	852.837	500.708	564.022	546.314	-1.70079	4.42625e-05	9.45339e-05
MMP0576	dapA; Dihydrodipicolinate synthase	arCOG04172	E	5685.88	5186.43	5278.33	3576.6	3536.12	3607.8	-0.986492	1.45927e-15	7.98521e-15
MMP0577	rps17E; SSU ribosomal protein S17E	arCOG01885	J	3674.38	4031.63	3346.72	2321.62	2324.01	2579.05	-1.02632	1.12984e-07	3.12523e-07
MMP0578	aroQ; Chorismate mutase	arCOG04601	E	7247.96	5077.14	6379.08	4160.22	4044.17	3997.37	-0.989273	2.85748e-52	5.78721e-51
MMP0579	hypothetical protein	arCOG04303	R	118.257	81.5947	102.838	151.291	137.912	153.627	0.174228	0.071536	0.0985508
MMP0580	act; Radical-activating enzyme	arCOG00952	O	99.9792	65.1746	89.4376	140.139	145.442	154.019	0.415642	8.456e-05	0.000175701
MMP0581	hypothetical protein	arCOG00503	R	63.1122	29.6921	50.569	50.1098	50.81	66.0886	-0.134962	0.520142	0.577863
MMP0582	AzlC family protein	arCOG04452	E	61.5306	40.6644	57.1807	73.8217	74.3664	73.3323	0.10178	0.412636	0.471867
MMP0583	branched chain amino acid ABC transporter	arCOG06625	S	27.869	5.55043	20.6842	45.8114	34.7255	34.4627	0.754607	0.0709133	0.0978459
MMP0584	valS; Valyl-tRNA synthetase	arCOG00808	J	396.06	316.176	350.675	605.521	601.508	623.979	0.40095	1.19113e-06	2.96436e-06
MMP0585	UspA domain-containing protein	arCOG02053	T	1580.14	1430.54	1533.25	1270.28	1209.45	1240.33	-0.681877	1.036e-08	3.21378e-08
MMP0586	endonuclease III-like protein	arCOG00461	L	48.3314	23.4457	34.7904	68.2384	54.0819	64.0328	0.445155	0.0206142	0.0312315
MMP0587	napA; Na+/H+ exchanger	arCOG01953	P	80.2835	41.5333	59.9569	109.811	107.513	103.105	0.461578	0.00234958	0.00404294
MMP0588	dph5; Diphthine synthase	arCOG04161	J	291.19	218.355	245.199	199.345	207.209	208.638	-0.672732	9.1835e-14	4.53258e-13
MMP0589	radical SAM domain-containing protein	arCOG01359	C	55.4333	35.2091	43.0548	113.812	103.555	106.173	0.904408	7.1551e-17	4.20243e-16
MMP0590	glycosyl transferase	arCOG00895	M	335.287	173.662	251.562	836.691	791.154	821.001	1.3337	5.48306e-21	4.04232e-20
MMP0591	hypothetical protein	arCOG05039	S	644.759	353.411	515.611	513.588	482.483	538.751	-0.336997	0.00895752	0.0142576
MMP0592	hypothetical protein	arCOG05040	S	7.23961	7.28936	8.51847	6.72641	1.80415	7.27389	-0.926691	0.160934	0.205334
MMP0593	walker type ATPase	arCOG00589	N	974.083	862.148	936.518	791.65	795.995	772.465	-0.623265	6.43771e-08	1.84143e-07
MMP0594	hypothetical protein	arCOG02614	S	25.7025	15.1242	16.2211	22.5237	18.3422	15.2598	-0.389544	0.137533	0.179506
MMP0595	hypothetical protein	arCOG00119	E	110.657	75.877	96.0774	95.4185	97.839	96.8388	-0.335282	0.00015762	0.000314883
MMP0596	C/D box methylation guide ribonucleoprotein complex aNOP56 subunit	arCOG01923	J	748.247	677.297	742.292	1300.72	1304.49	1304.84	0.458054	0.000102498	0.000210246
MMP0597	flpA; Fibrillarin	arCOG00078	J	669.689	361.88	538.297	978.485	918.777	957.044	0.507515	0.00010599	0.000216652
MMP0598	phosphoglycerate mutase-related	arCOG01696	G	90.4849	53.8971	67.9512	724.261	719.065	715.723	2.97996	1.43633e-165	1.48871e-163
MMP0599	cbiJ; Precorrin-6x reductase CbiJ/CobK	arCOG04852	H	54.4482	22.7045	48.2063	112.465	118.23	119.614	1.1349	2.54967e-07	6.77742e-07
MMP0600	hypothetical protein	arCOG06626	S	383.896	216.196	311.776	443.379	415.354	478.007	0.19154	0.124056	0.162881
MMP0601	hypothetical protein	arCOG06626	S	1740.5	1085.23	1471.81	1289.33	1235.87	1395.95	-0.497806	7.24935e-08	2.05359e-07
MMP0602	pyrF; Orotidine-5'-phosphate decarboxylase	arCOG00081	F	203.994	123.838	171.381	190.098	185.778	187.761	-0.19173	0.0726483	0.100005
MMP0603	aIF-1A; translation initiation factor 1A (aIF-1A)	arCOG01179	J	1106.98	1329.11	1202.07	1086.84	1137.22	1142.55	-0.527946	0.00975003	0.0154537
MMP0604	hypothetical protein	arCOG01180	T	979.453	677.177	826.282	892.689	877.413	894.296	-0.271031	2.25188e-05	4.96598e-05
MMP0605	RNA-processing protein	arCOG04150	R	534.952	343.703	420.476	850.841	855.142	869.126	0.6185	3.16614e-12	1.34752e-11
MMP0606	ribosomal RNA methyltransferase RrmJ/FtsJ	arCOG00079	J	456.791	394.864	383.601	470.313	486.953	468.12	-0.183027	0.153412	0.197308
MMP0607	nrpR; Transcriptional repressor of nif and glnA operons	arCOG02710	K	370.234	260.237	311.969	408.496	433.757	440.195	0.0706889	0.366243	0.425673
MMP0608	2-hydroxyglutaryl-CoA dehydratase subunit A-like protein	arCOG02679	I	428.539	379.742	418.35	486	487.225	471.035	-0.154678	0.181458	0.228215
MMP0609	pth2; Peptidyl-tRNA hydrolase	arCOG04228	J	110.215	92.8392	98.1517	145.538	129.806	171.131	0.183911	0.23702	0.289217
MMP0610	tgtA; PUA domain:Queuine/other tRNA-ribosyltransferase:Uncharacterized domain 2:Archaeosine tRNA-ribosyltransferase	arCOG00989	J	311.305	222.423	275.402	399.501	405.334	410.514	0.212231	0.000972196	0.00175334
MMP0611	beta-lactamase-like protein	arCOG00504	R	290.344	184.599	217.899	325.019	263.884	320.523	0.0224346	0.859639	0.884745
MMP0612	LigT; 2'-5' RNA ligase	arCOG01736	J	83.2761	24.3197	43.9456	148.298	137.409	156.882	1.22428	6.37984e-05	0.000134626
MMP0613	acetolactate decarboxylase	arCOG03340	Q	184.586	144.886	149.66	61.4698	60.591	71.2507	-1.69247	4.48202e-40	6.52671e-39
MMP0614	iron-sulfur flavoprotein	arCOG02573	R	46.2317	53.2655	73.8844	80.6731	71.076	79.7286	0.0171382	0.943803	0.952998
MMP0615	hypothetical protein	arCOG04252	J	70.802	76.4912	87.2876	69.4958	69.9642	66.9164	-0.585497	0.0015449	0.00272211
MMP0616	OB-fold nucleic acid binding domain-containing protein	arCOG01115	R	58.1894	30.1914	44.1377	58.2883	57.0981	65.1205	0.0860571	0.580201	0.635372
MMP0617	radB; DNA repair and recombination protein radB	arCOG00417	L	114.983	72.5961	88.121	80.1241	81.1452	81.2781	-0.555154	5.75674e-06	1.3329e-05
MMP0618	hypothetical protein	arCOG03424	S	296.686	303.749	461.523	307.733	308.149	382.193	-0.486465	0.0346007	0.0506336
MMP0619	hypothetical protein	arCOG02238	R	152.893	334.932	323.192	144.93	151.323	191.601	-1.18486	0.00154415	0.00272211
MMP0620	atwA; methyl coenzyme M reductase, component A2	arCOG00185	R	972.8	1162.97	1259.9	821.008	931.107	974.362	-0.729546	0.000502753	0.00095458
MMP0621	xylose isomerase domain-containing protein	arCOG01897	G	89.7952	46.8178	75.4421	74.0839	73.5725	78.4704	-0.26679	0.0877152	0.118343
MMP0622	ADP-ribosylation/crystallin J1	arCOG04448	O	92.5499	79.2447	103.239	122.213	120.405	134.723	0.0715096	0.593318	0.645325
MMP0623	hypothetical protein	arCOG01907	S	291.506	287.983	363.506	296.464	328.432	351.185	-0.346451	0.0458526	0.0660068
MMP0624	hypothetical protein	arCOG00518	R	2642.12	2695.87	2796.68	2132.7	2217.49	2413.9	-0.669547	2.17585e-05	4.80431e-05
MMP0625	50S ribosomal protein L14e	arCOG04167	J	10190.6	12394	9398.58	11711	10850.8	10884.3	-0.357665	0.111339	0.147061
MMP0626	cmk; cytidylate kinase	arCOG01037	F	5153.58	6746.42	5165.49	6242.92	5993.59	5933.34	-0.33673	0.155558	0.199922
MMP0627	rpl34e; LSU ribosomal protein L34E	arCOG04168	J	5553.07	3922.1	4666.25	8863.86	8042.44	8907.42	0.492888	4.86377e-13	2.23176e-12
MMP0628	TOBE domain-containing protein	arCOG00228	H	329.612	550.52	563.305	402.135	389.971	446.922	-0.653774	0.0291535	0.0431668
MMP0629	hypothetical protein	arCOG02241	K	2298.06	1038.79	1830.41	3685.47	3582.52	3499.61	0.71906	0.000122465	0.000247743
MMP0630	feoB; ferrous iron transporter (GTP-binding)	arCOG00359	P	408.835	256.929	305.441	416.96	388.583	355.548	-0.107073	0.379126	0.437472
MMP0631	iron dependent repressor	arCOG02099	K	301.607	88.4597	152.039	161.845	137.363	170.088	-0.522232	0.100005	0.133492
MMP0632	ATP/GTP-binding motif-containing protein	arCOG06627	S	66.2992	36.578	56.638	145.692	140.891	146.001	1.07568	1.42652e-16	8.26818e-16
MMP0633	rubrerythrin	arCOG01097	C	1166.64	895.196	1010.33	608.857	624.863	649.836	-1.08622	1.5202e-40	2.2894e-39
MMP0634	hypothetical protein	arCOG02312	V	59.8068	71.6613	81.3385	122.552	129.547	135.732	0.45783	0.030929	0.0456246
MMP0635	ABC transporter ATPase	arCOG00922	V	123.36	159.591	165.98	276.79	282.864	281.442	0.490439	0.0292478	0.0432701
MMP0636	hypothetical protein	arCOG02080	M	280.55	292.725	297.869	510.767	515.188	529.264	0.432419	0.00701235	0.011346
MMP0637	ArsR family transcriptional regulator	arCOG01686	K	120.041	68.0839	94.4514	333.236	304.014	344.118	1.42838	2.05627e-30	2.33752e-29
MMP0638	hypothetical protein	arCOG02284	R	72.695	64.1176	77.735	327.878	327.799	344.156	1.83285	2.25708e-55	4.79154e-54
MMP0639	50S ribosomal protein L24e	arCOG01950	J	564.287	787.466	442.92	512.075	634.116	655.877	-0.430026	0.16686	0.211973
MMP0640	rps28e; SSU ribosomal protein S28E	arCOG04314	J	3022.49	5056.15	3198.74	2712.98	2772.05	3233.44	-0.821994	0.00843835	0.0134799
MMP0641	rpl7ae; LSU Ribosomal protein L7AE	arCOG01751	J	9859.26	5495.69	7821.7	9121.6	9126.48	9592.35	-0.0912825	0.447767	0.506721
MMP0642	hypothetical protein	arCOG04885	S	154.566	86.7089	111.257	163.306	153.602	147.676	0.0387259	0.779241	0.815818
MMP0643	hypothetical protein	arCOG01395	R	236.487	162.563	184.637	183.456	169.15	189.035	-0.481783	3.45857e-07	9.05497e-07
MMP0644	cation diffusion facilitator family transporter	arCOG01474	P	218.539	158.804	194.326	265.929	251.012	237.809	0.0258143	0.783829	0.819648
MMP0645	mdh; malate dehydrogenase, MDHII (NADP+-dependent)	arCOG00246	C	305.206	186.935	253.875	326.132	318.455	319.575	0.00494585	0.959351	0.965276
MMP0646	hypothetical protein	arCOG05069	S	173.351	74.8986	111.681	362.084	240.639	180.463	0.779673	0.013038	0.0202762
MMP0647	hypothetical protein	arCOG04055	R	165.844	88.199	135.327	215.487	216.939	240.607	0.427596	0.0037013	0.00621706
MMP0648	rtcA; RNA 3'-terminal phosphate cyclase	arCOG04125	J	53.8301	37.3988	45.1983	90.5901	82.5398	92.2202	0.584593	5.02236e-08	1.4531e-07
MMP0649	carbamoyltransferase	arCOG01188	O	83.6655	51.8594	68.7084	125.417	119.403	124.901	0.48717	5.69841e-07	1.46364e-06
MMP0650	ilvB; Acetohydroxyacid synthase	arCOG01998	E	619.088	564.456	597.747	509.225	535.76	532.373	-0.569159	4.90978e-06	1.1504e-05
MMP0651	ilvH; Acetohydroxyacid synthase	arCOG04445	E	600.857	364.315	462.162	450.739	455.426	489.383	-0.397316	0.000191443	0.000379868
MMP0652	hypothetical protein	arCOG04420	S	9.06629	2.10336	7.91484	109.371	111.875	113.865	3.72819	5.4311e-46	9.38196e-45
MMP0653	bile acid:sodium symporter	arCOG02191	R	67.6139	53.4607	63.9044	43.0062	39.8174	52.1907	-0.836454	3.48768e-09	1.14651e-08
MMP0654	ilvC; Ketol-acid reductoisomerase	arCOG04465	E	4665.52	4214.88	4303.48	3253.98	3318.22	3329.48	-0.807254	4.35613e-11	1.70947e-10
MMP0655	hypothetical protein	arCOG00535	H	82.2085	38.1129	45.5672	230.405	240.424	273.904	1.79961	1.28004e-15	7.04822e-15
MMP0656	hypothetical protein	arCOG04904	S	293.771	124.627	210.675	967.52	928.274	986.585	1.85613	4.44009e-21	3.31502e-20
MMP0657	hypothetical protein	arCOG04941	T	1484.51	483.043	900.496	1222.48	1081.18	1133.65	-0.056827	0.835556	0.865012
MMP0658	MoaA/nifB/pqqE family protein	arCOG00956	R	668.944	588.747	603.499	566.931	598.091	584.785	-0.479954	7.39624e-05	0.000154776
MMP0659	peptidase U32	arCOG03202	O	60.7768	52.0437	51.3195	81.2497	91.8017	92.8051	0.31081	0.0269096	0.0399787
MMP0660	apt; Adenine phosphoribosyltransferase	arCOG00030	F	102.363	80.7789	102.724	110.582	114.188	124.392	-0.0902329	0.467561	0.526417
MMP0661	ATP binding-like protein	arCOG00046	D	94.2215	67.4373	79.1897	71.3126	72.5521	63.441	-0.589867	1.5249e-06	3.73695e-06
MMP0662	hypothetical protein	arCOG06628	S	4.58822	2.47487	1.34968	4.66263	2.85852	3.60152	0.0284225	0.971184	0.973948
MMP0663	sulfate transporter	arCOG02806	P	158.409	127.278	149.729	94.2196	93.8509	91.001	-1.02326	1.93917e-26	1.88775e-25
MMP0664	hypothetical protein	arCOG01091	S	178.536	131.119	155.61	96.5438	88.2779	99.0629	-1.08932	7.62921e-26	7.18859e-25
MMP0665	hypothetical protein	arCOG03215	S	92.6581	54.5584	86.0731	82.7545	77.6448	78.9417	-0.331411	0.0249626	0.0373697
MMP0666	Na/Pi-cotransporter II-like protein	arCOG00233	P	591.863	516.728	555.195	406.715	439.908	444.423	-0.756302	9.39667e-11	3.56063e-10
MMP0667	rps2P; SSU Ribosomal protein S2	arCOG04245	J	4593.41	4376.95	4375.44	3899.12	4177.04	4027.75	-0.538816	0.000141749	0.000285442
MMP0668	hypothetical protein	arCOG02680	R	2210.47	1527.02	1822.02	1848.17	1811.81	1834.12	-0.389712	6.88523e-09	2.18985e-08
MMP0669	30S ribosomal protein S3Ae	arCOG04186	J	4192.42	5396.24	4466.26	3057.59	3344.93	3269.15	-0.962854	2.3986e-05	5.26317e-05
MMP0670	hypothetical protein	arCOG00271	G	63.6403	47.6946	53.5373	424.472	379.813	439.972	2.53869	1.27321e-133	9.34749e-132
MMP0671	ywbE; conserved hypothetical protein	arCOG04920	S	0.679409	2.93176	0	11.8359	13.545	15.3591	3.24568	0.000294539	0.000570304
MMP0672	binding-protein dependent transport system inner membrane protein	arCOG04139	H	33.8045	27.726	35.7137	101.241	101.629	113.095	1.3219	1.76521e-23	1.46712e-22
MMP0673	hypothetical protein	arCOG03038	R	11.6328	8.21133	10.5193	41.6566	41.6054	38.9596	1.63493	2.06019e-25	1.91055e-24
MMP0674	helix-turn-helix DNA binding protein	arCOG01864	K	14.2876	1.86828	8.40572	18.102	16.1843	28.5473	0.992597	0.0741514	0.101598
MMP0675	hypothetical protein	arCOG04440	S	73.945	28.5601	49.143	53.6744	36.6844	45.5746	-0.502895	0.0698598	0.0965435
MMP0676	intermediate filament protein	arCOG05101	R	84.343	54.7976	82.0698	103.678	97.3002	115.569	0.146014	0.232158	0.284072
MMP0677	hypothetical protein	arCOG04847	S	119.708	100.276	107.52	168.06	168.887	164.646	0.235265	0.0509507	0.0726924
MMP0678	hypothetical protein	arCOG04152	K	66.439	45.4264	63.6812	83.0971	75.2737	94.1396	0.149453	0.242268	0.294357
MMP0679	Na+/H+ antiporter-like protein	arCOG02009	C	631.695	569.158	622.86	896.58	852.807	935.18	0.164198	0.157624	0.201695
MMP0680	upp; Uracil Phosphoribosyltransferase	arCOG04128	F	349.676	231.635	326.11	518.858	523.938	572.564	0.461288	1.34853e-06	3.33254e-06
MMP0681	xanthine/uracil permease	arCOG02805	F	336.332	319.603	324.829	476.466	489.391	513.907	0.196204	0.151157	0.194692
MMP0682	hypothetical protein	arCOG06589	S	500.031	360.292	416.526	589.958	601.507	609.217	0.120513	0.123962	0.162879
MMP0683	ftsY; signal recognition particle receptor	arCOG01227	U	148.01	102.892	120.164	89.8891	95.1501	100.816	-0.750624	4.30535e-14	2.14294e-13
MMP0684	hsp20; Heat shock protein Hsp20	arCOG01832	O	1314.02	752.013	1133.79	2159.76	1912.79	1948.38	0.553429	1.28086e-05	2.89343e-05
MMP0685	N-6 adenine-specific DNA methylase	arCOG00910	J	79.656	48.6801	51.477	168.486	144.509	146.952	0.986922	1.05776e-09	3.66886e-09
MMP0686	fructose-bisphosphate aldolase	arCOG04044	G	852.658	1595.49	675.705	204.404	212.447	188.129	-2.83479	3.68534e-13	1.72243e-12
MMP0687	tpiA; Triosephosphate isomerase	arCOG01087	G	777.904	633.025	481.401	439.787	438.315	450.72	-0.899197	3.50521e-06	8.32368e-06
MMP0688	O-phosphoseryl-tRNA synthetase	arCOG00411	J	431.027	262.115	346.643	584.865	549.856	596.695	0.371542	8.42143e-05	0.000175341
MMP0689	xanthine/uracil permease	arCOG02807	F	665.578	527.2	698.143	646.311	564.593	612.525	-0.434725	4.90078e-05	0.000104164
MMP0690	polyferredoxin	arCOG02772	C	53.0317	24.4314	33.0873	396.283	361.67	407.206	3.03916	2.04104e-62	5.36762e-61
MMP0691	hypothetical protein	arCOG05048	S	48.7719	25.8275	38.8292	418.765	403.024	412.623	3.06945	1.47622e-115	9.28965e-114
MMP0692	hypothetical protein	arCOG00388	M	1567.6	936.943	1309.78	2274.66	2233.73	2215.94	0.45707	7.04562e-06	1.61856e-05
MMP0693	aminoacyl-tRNA synthetase, class II	arCOG00388	M	65.2491	79.1272	80.5511	1501.93	1595.01	1471.79	3.93668	1.94408e-83	7.28824e-82
MMP0694	beta-lactamase-like protein	arCOG00543	R	658.744	348.869	555.821	1586.08	1871.77	1897.44	1.4251	4.65847e-19	3.14491e-18
MMP0695	psmB; proteasome, subunit beta	arCOG00970	O	3205.13	2233.65	2909.44	4697.6	4955.89	4391.94	0.37966	0.000111867	0.000227346
MMP0696	proS; Prolyl-tRNA synthetase	arCOG00402	J	277.136	246.232	262.18	200.372	217.361	212.71	-0.707935	1.02009e-08	3.17425e-08
MMP0697	leuS; Leucyl-tRNA synthetase	arCOG00809	J	306.129	223.389	257.367	281.445	279.853	287.992	-0.266632	9.28808e-05	0.000191187
MMP0698	hypothetical protein	arCOG04844	S	174.98	168.991	145.103	140.803	169.752	169.006	-0.42324	0.0274082	0.0406508
MMP0699	MATE efflux family protein	arCOG01733	V	68.2139	35.7309	54.6304	73.4988	67.4321	67.8436	0.0389882	0.795703	0.828622
MMP0700	ParR family transcriptional regulator	arCOG00002	K	54.962	35.5583	46.8793	81.3932	86.1285	83.4965	0.495538	0.000278666	0.000541356
MMP0701	hypothetical protein	arCOG04845	S	276.607	176.83	230.672	447.738	450.251	432.09	0.589781	2.48651e-09	8.39317e-09
MMP0702	hypothetical protein	arCOG01589	H	206.339	170.186	199.515	355.696	379.552	399.412	0.594505	1.74152e-08	5.26339e-08
MMP0703	hypothetical protein	arCOG00120	S	35.6142	14.5299	20.5717	88.8907	87.3002	94.8245	1.5902	1.0184e-12	4.53135e-12
MMP0704	ParA type ATPase	arCOG00585	D	1288.15	1140.32	1289.21	890.658	925.395	936.375	-0.824587	4.90717e-13	2.24582e-12
MMP0705	wbpI; UDP-N-acetylglucosamine 2-epimerase	arCOG01392	M	163.651	117.87	131.676	148.277	160.132	162.914	-0.185761	0.0653809	0.0912123
MMP0706	NAD binding site:UDP-glucose/GDP-mannose dehydrogenase	arCOG00252	M	319.346	253.196	298.907	240.267	245.305	257.101	-0.612569	7.91808e-13	3.57735e-12
MMP0707	sodium/hydrogen exchanger	arCOG01961	P	396.503	281.288	349.07	321.721	332.266	340.874	-0.420119	2.62563e-09	8.78194e-09
MMP0708	hypothetical protein	arCOG04482	S	417.765	534.975	517.653	211.648	210.123	212.259	-1.63269	1.27542e-13	6.24249e-13
MMP0709	hypothetical protein	arCOG06626	S	2268.89	2094.94	2298.89	1920.88	1774.4	1788.76	-0.675679	1.02044e-07	2.8427e-07
MMP0710	HAD superfamily ATPase	arCOG01578	P	32.8711	41.3884	55.8304	126.867	132.788	136.594	1.19798	1.44757e-06	3.55735e-06
MMP0711	corA; magnesium, nickel and cobalt transport protein	arCOG02265	P	54.7954	49.4856	57.7036	185.25	163.521	198.6	1.36914	2.66404e-23	2.20378e-22
MMP0712	amino acid ABC transporter substrate-binding protein	arCOG01799	E	173.631	95.9201	136.48	181.262	159.776	182.873	0.00646842	0.961603	0.965988
MMP0713	iorA2; indolepyruvate oxidoreductase subunit alpha 2	arCOG01609	C	264.588	222.38	244.736	196.652	200.624	196.948	-0.686541	1.83568e-11	7.38463e-11
MMP0714	iorB2; indolepyruvate oxidoreductase subunit beta 2	arCOG01602	C	177.347	192.917	198.778	119.674	129.851	128.828	-0.992089	7.18076e-08	2.03744e-07
MMP0715	coenzyme F390 synthetase II	arCOG02620	H	324.634	343.281	345.378	200.299	227.858	228.258	-1.03112	3.65243e-09	1.19399e-08
MMP0716	amino acid-binding ACT domain-containing protein	arCOG04444	R	234.492	112.728	146.74	179.511	187.168	208.574	-0.130644	0.492523	0.550302
MMP0717	hypothetical protein	arCOG06629	S	229.936	124.914	159.081	380.512	351.986	359.118	0.728077	3.8516e-07	1.00541e-06
MMP0718	hypothetical protein	COG02391	R	1369.01	1051.09	1387.45	817.554	784.011	936.715	-0.965868	5.55849e-19	3.72397e-18
MMP0719	transcriptional regluator	arCOG01008	K	565.009	356.375	466.9	535.516	523.562	590.522	-0.119918	0.217342	0.267428
MMP0720	hydroxylamine reductase	arCOG02430	C	261.786	281.092	293.623	773.979	790.816	846.611	1.1214	3.49009e-11	1.37882e-10
MMP0721	ferredoxin	arCOG00296	C	138.321	112.212	131.852	438.328	391.973	436.377	1.34716	9.32887e-42	1.45464e-40
MMP0722	hypothetical protein	arCOG02772	C	85.393	64.4247	78.0671	333.985	310.861	339.352	1.73462	3.14476e-73	1.02612e-71
MMP0723	hypothetical protein	arCOG02993	S	128.645	67.9405	99.4068	404.959	385.664	416.699	1.66119	8.18499e-33	1.01563e-31
MMP0724	hypothetical protein	arCOG07634	S	51.4579	8.28542	27.1109	232.361	183.741	225.712	2.57877	7.61132e-10	2.66094e-09
MMP0725	integral membrane protein	arCOG03446	S	136.521	51.9101	92.4712	263.338	262.116	280.895	1.1852	2.17604e-07	5.81819e-07
MMP0726	hypothetical protein	arCOG06630	S	10.3357	0.675761	2.21118	38.7395	39.2211	35.4022	2.74315	3.29282e-06	7.8591e-06
MMP0727	uvrB; excinuclease ABC subunit B	arCOG04748	L	98.9711	74.9103	81.277	102.419	98.6566	92.239	-0.176885	0.0983312	0.131456
MMP0728	uvrC; excinuclease ABC subunit C	arCOG04753	L	70.4244	36.8136	57.4738	81.2074	75.5573	77.3126	0.150223	0.30904	0.364966
MMP0729	uvrA; excinuclease ABC subunit A	arCOG04694	L	123.068	109.495	129.033	150.904	151.034	151.068	-0.0644644	0.584994	0.638637
MMP0730	hypothetical protein	arCOG06631	S	43.2153	21.7788	23.012	49.8235	59.3501	66.1599	0.631123	0.0127966	0.0199359
MMP0731	exodeoxyribonuclease VII small subunit	arCOG06632	L	14.2876	12.1438	15.2831	24.8902	12.1382	38.335	0.464182	0.327343	0.383496
MMP0732	xseA; Exonuclease VII, large subunit:OB-fold nucleic acid binding domain	arCOG04513	L	64.727	41.725	56.4202	94.5325	97.6452	86.3217	0.40496	0.000877716	0.00159601
MMP0733	membrane pump	arCOG01732	V	26.9278	23.3804	26.3846	47.7635	45.1437	44.2723	0.459744	0.000674034	0.00125147
MMP0734	hypothetical protein	arCOG06633	S	53.3272	37.7534	83.3363	29.0314	32.7045	37.6732	-1.18497	8.94885e-05	0.000185286
MMP0735	N-6 adenine-specific DNA methylase:N6 adenine-specific DNA methyltransferase, D12 class	arCOG03416	L	192.038	139.665	162.489	133.652	154.863	157.176	-0.525148	3.30458e-06	7.8591e-06
MMP0736	PRC-barrel domain-containing protein	arCOG02155	R	2191.45	1889.95	1984.36	2015.95	1996.49	2228.98	-0.34934	0.00203952	0.00353704
MMP0737	L-aspartate dehydrogenase	arCOG00254	R	1234.71	835.498	1043.13	1110.75	1102.58	1137.41	-0.265273	4.36526e-05	9.33445e-05
MMP0738	elongation factor Tu domain-containing protein	arCOG01564	J	261.693	176.631	208.353	198.703	203.776	212.371	-0.444966	7.70551e-07	1.95636e-06
MMP0739	Asp/Glu racemase:aspartate racemase	arCOG02005	M	151.841	94.3363	122.499	92.5382	85.7009	95.3498	-0.799921	1.35622e-12	5.94441e-12
MMP0740	purine NTPase	arCOG00163	P	11.8672	8.67475	9.15641	16.4938	11.6356	14.9043	0.160094	0.531354	0.588463
MMP0741	hypothetical protein	arCOG06595	S	0.350489	0	1.64961	1.62822	0.873437	1.32056	0.554836	0.652777	0.704775
MMP0742	hypothetical protein	arCOG03110	K	106.328	73.6199	83.9397	87.1911	89.3123	95.9943	-0.327979	0.00146279	0.00258779
MMP0743	integrase/recombinase	arCOG01241	L	20.9258	15.8315	18.067	14.8343	13.0371	18.0896	-0.633343	0.000927477	0.00167612
MMP0744	hypothetical protein	arCOG05030	S	4.56844	8.03146	8.36181	2.94764	2.52996	3.82506	-1.56657	0.0152435	0.0234577
MMP0745	hypothetical protein	arCOG02095	C	0	0	0	0	0	0	NA	NA	NA
MMP0746	hypothetical protein	arCOG06634	S	1.69852	4.88627	0.999282	1.97265	0	7.46622	-0.137423	0.919608	0.932307
MMP0747	hypothetical protein	arCOG04870	H	3.44116	3.29982	5.39872	5.9948	3.57315	3.60152	-0.251273	0.710722	0.752622
MMP0748	MCE family-like protein	arCOG00439	L	9.3076	14.1476	12.0392	8.50981	7.48493	7.87597	-0.993958	0.000796168	0.00145978
MMP0749	hypothetical protein	arCOG06611	S	4.76744	5.77469	4.42863	2.91414	2.18856	4.09673	-1.09026	0.0267648	0.0398307
MMP0750	hypothetical protein	arCOG01019	R	4.35396	1.78934	5.12308	1.44476	1.55004	3.1247	-1.26335	0.146648	0.189856
MMP0751	hypothetical protein	arCOG03884	S	0.669115	0	1.57463	2.33131	4.16868	3.36142	1.7334	0.156664	0.200868
MMP0752	hypothetical protein	arCOG01057	K	41.9535	17.1508	26.501	63.0853	64.9313	51.5809	0.709866	0.00857853	0.0136667
MMP0753	hypothetical protein	arCOG01961	P	51.1084	40.3969	45.8906	57.9737	53.419	62.1938	-0.0421828	0.708122	0.751181
MMP0754	hypothetical protein	arCOG00689	F	36.0585	21.9994	32.4171	15.5278	17.2905	20.3535	-1.13745	1.39176e-11	5.66347e-11
MMP0755	ATP/GTP-binding motif-containing protein	arCOG03780	V	81.7537	98.1697	107.704	60.1903	55.7542	59.8638	-1.12181	8.28838e-08	2.33293e-07
MMP0756	hypothetical protein	arCOG05102	V	50.8841	31.3889	44.296	34.4729	35.1809	38.9672	-0.591371	4.47852e-06	1.05259e-05
MMP0757	hypothetical protein	arCOG03005	S	43.3041	30.219	45.4043	68.7171	50.2184	67.8484	0.274902	0.193451	0.241211
MMP0758	HNH endonuclease:HNH nuclease	COG00468	L	27.3965	20.5857	21.9719	43.5322	33.6273	39.5433	0.361689	0.0258708	0.0385981
MMP0759	hypothetical protein	arCOG01087	G	26.3852	22.514	33.5455	49.2114	51.5439	61.2203	0.590849	0.00155384	0.00273514
MMP0760	hypothetical protein	arCOG06610	S	149.117	43.7226	83.6801	105.908	87.8996	116.689	-0.158856	0.62626	0.678641
MMP0761	hypothetical protein	arCOG07635	S	49.1077	38.1129	47.3899	32.0043	30.8149	32.8343	-0.86901	2.78798e-06	6.67448e-06
MMP0762	hypothetical protein	arCOG03032	R	98.8617	134.262	171.831	55.0773	62.2175	66.1779	-1.55601	2.8651e-08	8.45612e-08
MMP0763	hypothetical protein	arCOG06601	S	99.4708	73.389	84.7546	34.8565	40.0679	56.5403	-1.35187	2.64296e-10	9.70187e-10
MMP0764	hypothetical protein	arCOG01696	G	25.2352	12.5647	14.8465	55.2342	53.8172	51.8065	1.23314	2.5442e-06	6.12416e-06
MMP0765	hypothetical protein	arCOG01704	H	47.9845	29.9594	38.623	93.0855	93.9558	107.781	0.965837	1.71179e-14	8.76794e-14
MMP0766	resP; Site-specific recombinase	arCOG03162	L	4.2968	6.18048	6.17934	51.8434	45.8059	49.1675	2.78568	5.0544e-24	4.43077e-23
MMP0767	hypothetical protein	arCOG00899	S	22.4291	10.0192	18.0312	45.3025	41.8341	41.6413	0.987785	7.26071e-07	1.85143e-06
MMP0768	hypothetical protein	arCOG01522	H	44.5351	35.7225	43.6135	52.6985	54.6776	60.3883	0.0576481	0.629754	0.682007
MMP0769	hypothetical protein	arCOG00565	S	33.9325	18.062	28.7206	52.1901	43.4235	46.3376	0.453482	0.00426393	0.00708109
MMP0770	ABC transporter	arCOG01799	E	60.5243	25.3074	39.5413	40.8676	45.3805	42.8681	-0.30266	0.18309	0.229775
MMP0771	hypothetical protein	arCOG01863	K	12.3868	5.8099	8.55483	51.2889	45.9673	46.6704	2.04257	1.97717e-17	1.19717e-16
MMP0772	hypothetical protein	arCOG05103	S	2.77092	3.98567	2.4453	33.1869	27.837	31.7555	2.98683	7.93216e-23	6.41122e-22
MMP0773	hypothetical protein	arCOG05104	R	3.95333	5.68643	5.44587	43.562	40.9696	41.0526	2.67859	2.14436e-28	2.18402e-27
MMP0774	hypothetical protein	arCOG07164	S	2.45342	4.23477	4.6189	36.4721	40.3528	35.1268	2.95951	1.73934e-18	1.1064e-17
MMP0775	hypothetical protein	arCOG05105	S	4.8067	2.1606	2.8279	37.6816	26.5775	28.6749	2.85346	4.10818e-14	2.05643e-13
MMP0776	hypothetical protein	arCOG05106	S	11.3164	17.4684	12.9907	87.8322	95.6086	114.74	2.44175	9.38784e-18	5.7837e-17
MMP0777	hypothetical protein	arCOG04430	R	13.9362	17.1821	16.398	146.51	148.617	150.706	2.84834	8.88503e-47	1.58136e-45
MMP0778	hypothetical protein	arCOG03446	S	3.74957	2.39704	4.41192	38.7086	34.7809	40.2894	3.04974	2.7757e-15	1.48206e-14
MMP0779	hypothetical protein	arCOG05106	S	5.00498	4.65825	6.58194	27.696	29.3475	35.4966	2.14058	7.02728e-12	2.9272e-11
MMP0780	hypothetical protein	arCOG05107	S	9.19761	10.8841	10.2083	67.5013	67.3811	69.7184	2.36284	3.53854e-35	4.51805e-34
MMP0781	hypothetical protein	arCOG06635	S	10.7844	10.4069	13.4123	73.1679	73.227	76.9801	2.30847	2.53451e-46	4.46581e-45
MMP0782	hypothetical protein	arCOG06595	S	3.943	1.70147	6.49533	61.3635	73.6963	61.9011	3.63373	3.42675e-23	2.82146e-22
MMP0783	hypothetical protein	arCOG06636	S	59.1765	30.7444	44.3761	76.2153	74.616	73.7663	0.384387	0.00976165	0.0154537
MMP0784	hypothetical protein	arCOG01734	S	32.2347	13.4462	17.068	35.9397	32.9356	46.5569	0.518458	0.0782459	0.10671
MMP0785	dop; Chymotrypsin serine protease, family S1	arCOG06637	O	77.2402	53.2208	72.4267	100.994	94.7562	107.072	0.202783	0.0669752	0.0931415
MMP0786	hypothetical protein	arCOG06634	S	9.34188	1.22157	9.99282	58.1932	57.143	72.529	2.77856	1.59903e-10	5.94408e-10
MMP0787	MarR family transcriptional regulator	arCOG03182	K	46.0351	20.0189	33.0671	57.5057	66.6989	56.808	0.513128	0.0233309	0.035076
MMP0788	hypothetical protein	arCOG02320	N	9.31007	11.4533	12.8285	8.32288	8.24254	11.2311	-0.679969	0.00975499	0.0154537
MMP0789	codB; Permease for cytosine/purines, uracil, thiamine, allantoin	arCOG03447	F	20.5802	11.5634	15.6392	15.5609	13.8902	15.0774	-0.472046	0.00857444	0.0136667
MMP0790	hypothetical protein	arCOG00984	C	33.3958	18.6456	27.4032	27.8134	29.2927	28.1456	-0.269718	0.149693	0.19323
MMP0791	TetR family transcriptional regulator Member	arCOG02645	K	0.228817	0.329127	0.269237	1.59447	2.28089	3.73588	2.85649	0.00725668	0.0116983
MMP0792	membrane protein	arCOG01658	R	33.5202	34.4394	32.8679	34.4501	30.9939	39.0917	-0.343369	0.0703272	0.0971133
MMP0793	hypothetical protein	arCOG06638	S	13.6957	7.63867	13.1551	11.1992	9.75154	8.2493	-0.60714	0.0150972	0.0232529
MMP0794	hypothetical protein	arCOG03580	O	35.4824	17.9917	24.3293	27.8679	26.4	35.9069	-0.155496	0.502206	0.56041
MMP0795	hypothetical protein	arCOG06704	S	64.0974	47.5504	48.9934	96.7162	110.053	94.4462	0.532524	0.000699516	0.00129605
MMP0796	sugar efflux transporter	arCOG00130	G	16.029	10.038	10.2642	31.9131	30.7062	32.7302	1.01804	5.93711e-09	1.90203e-08
MMP0797	general substrate transporter	arCOG00130	G	12.853	8.37473	11.3749	24.6238	22.4486	22.7648	0.72397	1.56446e-05	3.51604e-05
MMP0798	hypothetical protein	COG01233	Q	39.6068	26.4911	36.5836	12.4197	11.8443	11.6896	-1.8868	1.90672e-22	1.49318e-21
MMP0799	TetR family transcriptional regulator Member	arCOG02645	K	70.4755	97.0926	54.9243	76.5347	84.3931	92.5348	-0.243164	0.429706	0.488794
MMP0800	hypothetical protein	arCOG02448	R	3.05828	1.40768	2.30305	4.26223	4.26799	3.99459	0.507456	0.17135	0.217052
MMP0801	hypothetical protein	arCOG02712	R	6.3088	5.06484	3.45267	7.49738	5.11875	8.84466	0.15214	0.671447	0.720517
MMP0802	Iron-containing alcohol dehydrogenase	arCOG00984	C	2.49117	3.09464	2.93123	4.73436	5.64375	6.11519	0.578873	0.0912267	0.12261
MMP0803	hypothetical protein	arCOG01627	R	5.23749	3.76678	2.66116	6.774	6.0811	7.02636	0.393844	0.214744	0.264786
MMP0804	hypothetical protein	arCOG04464	E	6.41884	3.69311	8.76114	7.75297	9.59766	6.12677	-0.0542285	0.894668	0.911744
MMP0805	hypothetical protein	arCOG00523	C	8.20489	7.28936	5.96293	12.0515	11.1256	13.9416	0.416126	0.176517	0.222796
MMP0806	hypothetical protein	arCOG02701	S	7.72828	5.02879	5.8458	17.0963	11.0053	10.6305	0.686214	0.031343	0.0461374
MMP0807	carboxymuconolactone decarboxylase-like protein	arCOG02149	S	19.7056	14.9314	16.7688	25.1336	28.2806	26.7373	0.265926	0.14384	0.186633
MMP0808	hypothetical protein	arCOG01624	R	120.501	119.382	106.536	124.098	126.782	120.682	-0.298151	0.0740951	0.101598
MMP0809	phosphoribosylaminoimidazole carboxylase-like protein	arCOG02465	R	162.993	102.071	130.898	137.814	137.146	147.55	-0.275912	0.00777999	0.0124815
MMP0810	hypothetical protein	arCOG04284	R	83.1021	39.7401	52.2186	205.661	201.132	187.701	1.41004	4.27396e-14	2.13335e-13
MMP0811	hypothetical protein	arCOG06639	S	120.605	38.633	90.8587	203.356	176.664	196.554	0.877765	0.00181357	0.00316339
MMP0812	hypothetical protein	arCOG03419	R	105.668	83.5158	98.3527	126.294	124.078	133.946	0.037595	0.658547	0.710176
MMP0813	hypothetical protein	arCOG03450	R	23.7518	12.5326	16.7123	36.8725	36.8827	43.3214	0.774276	1.24978e-05	2.82684e-05
MMP0814	hypothetical protein	arCOG03419	R	182.848	159.957	191.494	286.001	285.392	321.5	0.351933	0.00351336	0.0059095
MMP0815	hypothetical protein	arCOG02502	S	121.891	106.753	132.244	248.621	241.844	267.772	0.682237	1.44319e-08	4.41477e-08
MMP0816	seryl-tRNA synthetase-like protein	arCOG06640	S	99.662	18.8848	23.8747	60.9922	58.7446	71.9525	0.137846	0.790542	0.824754
MMP0817	frcB; coenzyme F420-reducing hydrogenase subunit beta	arCOG02651	C	5.46168	4.93807	4.95757	11.9614	5.05544	7.44738	0.289652	0.458645	0.517039
MMP0818	frcG; coenzyme F420-reducing hydrogenase subunit gamma	arCOG02473	C	2.72602	3.39827	2.77989	5.90983	5.66117	4.56489	0.49104	0.233501	0.285318
MMP0819	frcD; coenzyme F420-reducing hydrogenase subunit delta	arCOG04429	C	4.49549	6.84664	3.11154	3.68543	2.9655	4.31751	-0.796949	0.138142	0.180167
MMP0820	frcA; coenzyme F420-reducing hydrogenase subunit alpha	arCOG01549	C	3.22347	4.0184	3.66646	5.74036	5.2215	5.80274	0.243404	0.437394	0.496257
MMP0821	vhcD; coenzyme F420-non-reducing hydrogenase subunit delta	arCOG02475	C	1.25281	0.450508	2.21118	1.09125	3.12207	1.57343	0.190595	0.830332	0.860109
MMP0822	vhcG; coenzyme F420-non-reducing hydrogenase subunit gamma	arCOG02472	C	3.81462	2.53242	3.45267	3.57829	3.83906	2.76396	-0.317165	0.409752	0.46943
MMP0823	vhcA; coenzyme F420-non-reducing hydrogenase subunit alpha	arCOG01549	C	5.5202	13.5925	8.14669	7.6064	5.7125	6.11037	-0.946856	0.0346274	0.0506336
MMP0824	vhcB; coenzyme F420-non-reducing hydrogenase subunit beta	arCOG02181	C	8.54383	6.38408	6.52797	8.50519	7.1894	5.57421	-0.384365	0.148651	0.192026
MMP0825	hdrA; heterodisulfide reductase subunit A	arCOG02235	C	10.7201	9.21305	9.28188	6.34259	5.71268	5.75803	-1.09185	1.60432e-08	4.87382e-08
MMP0826	hypothetical protein	arCOG06641	S	71.9487	42.1098	60.7204	129.663	142.822	127.13	0.820723	1.52881e-06	3.74135e-06
MMP0827	hypothetical protein	arCOG03451	S	109.503	70.6515	100.214	49.1955	54.4651	56.0293	-1.18581	1.22214e-12	5.3961e-12
MMP0828	hypothetical protein	arCOG06642	S	89.0912	48.6078	57.8367	66.8985	73.2092	67.5206	-0.278048	0.149998	0.193482
MMP0829	coenzyme B12-binding:cobalamin-dependent methionine synthase, B12-binding	arCOG02028	R	8.23011	8.95077	10.6287	10.0246	10.5051	9.07583	-0.288088	0.33361	0.390319
MMP0830	mtaA; Uroporphyrinogen decarboxylase (URO-D)	arCOG03323	H	12.1323	12.2157	14.4182	11.695	12.6984	14.9324	-0.365674	0.107466	0.142693
MMP0831	mtbA; Uroporphyrinogen decarboxylase (URO-D)	arCOG03323	H	7.72506	6.2966	4.24185	10.3176	7.21923	8.57014	0.137236	0.659646	0.710884
MMP0832	ferredoxin	arCOG02035	R	11.1707	6.10578	9.28843	12.1952	8.81538	9.54008	-0.165157	0.442128	0.501306
MMP0833	hypothetical protein	arCOG01232	R	18.6557	19.0774	21.4367	18.789	15.2549	19.22	-0.5398	0.0120857	0.0188953
MMP0834	mtbA; Uroporphyrinogen decarboxylase (URO-D)	arCOG03328	H	10.1204	5.73459	8.29959	28.6719	24.8384	32.7388	1.45647	1.79665e-11	7.24417e-11
MMP0835	hypothetical protein	arCOG00130	G	18.0707	7.73941	16.0069	30.8912	23.6551	23.3329	0.544299	0.0286437	0.0424476
MMP0836	2-hydroxyglutaryl-CoA dehydratase subunit D-like protein	arCOG04464	E	20.8479	13.8651	17.2769	20.4374	27.7926	21.1155	0.0457587	0.818863	0.849727
MMP0837	ribonuclease H	arCOG06643	R	15.0849	7.23265	10.0324	23.6132	29.4201	20.8674	0.826041	0.00311171	0.0052669
MMP0838	hypothetical protein	arCOG02625	R	36.4383	13.9577	26.5639	48.2989	46.6369	53.7224	0.598152	0.0124486	0.019411
MMP0839	hypothetical protein	arCOG06593	S	410.675	260.56	307.142	683.09	636.486	657.082	0.646111	4.43047e-10	1.59642e-09
MMP0840	TetR family transcriptional regulator	arCOG02643	K	93.0308	48.0442	63.3048	133.82	125.975	144.43	0.622601	0.000144563	0.000290777
MMP0841	hypothetical protein	arCOG02880	S	48.3898	20.2728	35.3788	431.772	386.357	421.876	3.22312	4.49344e-63	1.19961e-61
MMP0842	hypothetical protein	arCOG06644	S	46.8179	23.4027	39.8511	225.594	219.692	221.437	2.22376	2.45903e-44	4.01186e-43
MMP0843	hypothetical protein	arCOG06645	S	56.9452	20.0594	34.8697	96.5041	92.6763	116.765	1.09257	8.42871e-05	0.000175341
MMP0844	hypothetical protein	arCOG06646	S	97.3358	66.8921	82.7161	242	240.994	248.34	1.19197	1.09547e-38	1.56928e-37
MMP0845	hypothetical protein	arCOG06647	S	43.8055	29.1994	33.5243	88.9283	86.0899	97.5082	0.978737	2.72071e-09	9.07935e-09
MMP0846	hypothetical protein	arCOG06648	S	301.28	117.162	189.952	364.721	354.616	351.884	0.480411	0.0362979	0.0529444
MMP0847	hypothetical protein	arCOG06649	S	22.0808	16.8332	19.2262	38.7231	39.8943	46.5892	0.730284	5.75385e-05	0.000121708
MMP0848	peptide methionine sulfoxide reductase	arCOG02816	O	12.2982	32.1628	19.0749	23.0475	17.4135	18.2538	-0.571713	0.217179	0.267414
MMP0849	L-lysine/ homoserine-homoserine lactone exporter family protein	arCOG01948	E	101.274	54.3598	70.1995	385.406	349.472	372.511	1.9308	3.53032e-41	5.40907e-40
MMP0850	potE; amino acid/polyamine transporter; family I	arCOG00009	E	35.9209	14.1328	25.4841	136.689	122.296	125.655	2.00391	2.12977e-20	1.5193e-19
MMP0851	hypothetical protein	arCOG05003	R	147.626	70.1762	94.5225	137.747	136.256	142.884	0.0665306	0.716542	0.757832
MMP0852	hypothetical protein	arCOG00520	R	168.918	118.706	139.325	174.703	169.894	187.536	-0.057563	0.572515	0.628127
MMP0853	nifH; nitrogenase iron protein (nitrogenase component II)	arCOG00590	P	312.491	462.833	440.176	149.407	205.951	135.041	-1.73326	7.62324e-09	2.40289e-08
MMP0854	NifI1; Nitrogen regulatory protein NifI1	arCOG02306	E	174.147	248.094	199.027	74.514	86.6928	59.1261	-1.91887	1.20849e-10	4.54021e-10
MMP0855	nifI2; Nitrogen regulatory protein NifI2	arCOG02308	E	175.198	331.666	255.98	77.7741	111.857	77.285	-1.95878	5.51917e-08	1.58902e-07
MMP0856	nifD; Oxidoreductase, nitrogenase component 1	arCOG00598	C	209.075	268.704	256.008	83.3713	131.465	88.7646	-1.68753	1.57932e-09	5.41395e-09
MMP0857	nifK; Oxidoreductase, nitrogenase component 1	arCOG00593	C	178.554	235.839	234.898	87.2908	122.057	83.8539	-1.56251	9.187e-09	2.87012e-08
MMP0858	nifE; nitrogenase iron-molybdenum cofactor biosynthesis protein	arCOG00598	C	117.519	134.835	137.523	63.5513	88.5459	60.191	-1.28206	1.74438e-07	4.70688e-07
MMP0859	nifN; iron-molybdenum cofactor biosynthesis protein, subunit N	arCOG00594	C	79.8565	101.579	121.359	36.8744	47.9534	34.5589	-1.75144	7.58672e-11	2.90604e-10
MMP0860	nifX; Nitrogen fixation-related protein	arCOG02736	S	48.2888	40.3689	51.477	33.0741	35.9987	39.9129	-0.742093	0.000289414	0.000560998
MMP0861	kamA; Lysine 2,3-aminomutase	arCOG03246	E	140.218	69.6688	111.827	490.908	492.069	475.017	1.83014	2.72668e-31	3.22444e-30
MMP0862	yodP; GCN5-related N-acetyltransferase	arCOG04916	R	76.1185	22.4058	44.5934	229.401	231.712	242.425	1.97834	1.43829e-11	5.82591e-11
MMP0863	CBS domain-containing protein	arCOG05097	R	33.885	29.164	42.812	69.998	89.6345	76.0441	0.776221	0.000272745	0.000530438
MMP0864	napA-2; Na+/H+ exchanger	arCOG01954	P	12.3743	8.9812	13.2244	38.2359	44.7002	44.7699	1.50967	6.00492e-18	3.72559e-17
MMP0865	aminotransferase (subgroup II) adenosylmethionine-8-amino-7-oxononanoate aminotransferase	arCOG00917	H	335.741	283.947	319.326	900.076	967.08	916.568	1.18168	9.54883e-28	9.61431e-27
MMP0866	proX; putative glycine betaine/L-proline ABC transporter, solute-binding protein	arCOG02310	E	2783.67	2534	2639.21	1648.7	1867.37	1762.65	-0.98546	3.1232e-13	1.47535e-12
MMP0867	binding-protein dependent transport system inner membrane protein	arCOG00170	E	776.164	497.662	699.253	622.846	783.238	685.511	-0.279762	0.0430744	0.0623129
MMP0868	proV; CBS domain:ATP/GTP-binding site motif A (P-loop):ABC transporter:AAA ATPase	arCOG00191	E	390.773	199.197	332.028	500.79	542.929	482.674	0.37914	0.0224413	0.033854
MMP0869	cytidine/deoxycytidylate deaminase	arCOG01488	F	35.7647	32.2081	39.155	61.7634	56.5766	69.5245	0.430613	0.0191652	0.0291364
MMP0870	glycerate dehydrogenase	arCOG01755	C	51.0835	32.4577	43.4922	59.3279	65.5489	64.3306	0.202918	0.112497	0.148368
MMP0871	hypothetical protein	arCOG02312	V	42.8301	31.9204	35.251	59.5363	59.1743	64.3821	0.358598	0.00175821	0.00307338
MMP0872	hemC; Porphobilinogen deaminase	arCOG04299	H	163.615	137.873	153.673	190.694	194.848	203.123	-0.0133165	0.899481	0.914533
MMP0873	hypothetical protein	arCOG06650	R	264.97	214.833	241.334	373.018	358.06	381.506	0.241473	0.00477781	0.00785308
MMP0874	SAM-binding motif-containing protein	arCOG01632	Q	272.274	158.326	208.437	280.932	208.729	216.641	-0.216832	0.182973	0.229775
MMP0875	slpB; S layer protein	arCOG03418	R	96.0142	81.4837	83.004	56.8596	43.6915	42.6881	-1.25049	3.88867e-14	1.95767e-13
MMP0876	cofG; FO synthase, subunit CofG	arCOG00657	H	111.467	78.2773	94.9459	108.099	104.13	113.598	-0.18031	0.0427372	0.0618759
MMP0877	nadC; Quinolinate phosphoribosyl transferase:Nicotinate-nucleotide pyrophosphorylase	arCOG01482	H	166.868	127.497	137.144	158.08	181.588	158.863	-0.169435	0.182512	0.229377
MMP0878	ribonuclease P-like protein	arCOG01365	J	385.993	265.724	308.999	389.561	379.725	388.244	-0.104526	0.246957	0.299065
MMP0879	serS; Seryl-tRNA synthetase	arCOG00403	J	369.757	462.782	465.04	327.253	347.362	346.565	-0.762527	0.000362409	0.000693338
MMP0880	aksF; 2-oxosuberate synthase, last step	arCOG01163	C	283.673	205.324	260.577	333.227	341.165	350.561	0.0759279	0.312448	0.36825
MMP0881	hypothetical protein	arCOG06651	S	122.413	66.8648	81.5905	161.065	161.218	158.119	0.461992	0.00468852	0.00772795
MMP0882	purM; Phosphoribosylformylglycinamidine cyclo-ligase	arCOG00642	R	255.356	136.334	193.711	108.509	115.294	118.661	-1.12875	6.35768e-15	3.32411e-14
MMP0883	hypothetical protein	arCOG06652	K	688.345	412.496	527.695	658.154	643.23	677.618	-0.0814888	0.424515	0.483228
MMP0884	hypothetical protein	arCOG06653	S	1110.69	588.531	813.873	1113.52	1013.68	1073.18	-0.00465948	0.973288	0.975503
MMP0885	ATP/GTP-binding motif-containing protein	arCOG03038	R	223.76	147.455	162.433	575.649	552.953	572.599	1.30214	1.99962e-35	2.60988e-34
MMP0886	cobalt ABC transporter inner membrane protein	arCOG02250	P	291.881	98.7562	173.141	690.196	642.693	680.293	1.51466	6.96618e-09	2.20763e-08
MMP0887	stress responsive alpha-beta barrel domain-containing protein	arCOG05108	S	214.687	153.458	172.351	1082.65	864.625	859.408	2.00121	6.5766e-45	1.0932e-43
MMP0888	cobalt transport protein CbiN	arCOG03160	P	727.248	474.372	491.023	731.22	539.664	601.447	-0.225225	0.175241	0.221502
MMP0889	cobalt transport protein CbiM	arCOG02248	P	3284.96	3028.16	3386.11	3151.98	2660.39	2625.79	-0.595682	3.32927e-05	7.2066e-05
MMP0890	superfamily II helicase	arCOG00553	L	97.5924	65.1351	76.9714	82.9673	87.7629	86.6059	-0.268419	0.00552071	0.00903203
MMP0891	exonuclease	arCOG05109	L	201.947	124.396	161.03	279.952	262.236	299.849	0.419517	9.70159e-05	0.000199233
MMP0892	GCN5-like N-acetyltransferase	arCOG00842	J	27.7518	9.02492	22.148	23.2622	27.0622	18.4878	-0.113722	0.737051	0.777655
MMP0893	pyrG; CTP synthase	arCOG00063	F	663.664	531.25	575.287	1206.06	1197.09	1201.4	0.642044	4.69727e-13	2.16665e-12
MMP0894	guaA; GMP synthase (glutamine-hydrolyzing).	arCOG00085	F	820.326	772.471	760.559	1211.14	1206.69	1206.11	0.225618	0.0971471	0.129972
MMP0895	hypothetical protein	arCOG06519	R	54.8213	21.904	32.7646	511.373	488.733	566.655	3.48861	3.45413e-59	8.22456e-58
MMP0896	polysaccharide biosynthesis protein	arCOG02209	R	24.4764	9.88779	16.9124	195.236	189.868	202.624	3.16475	1.20608e-57	2.79621e-56
MMP0897	argJ; Ornithine acetyltransferase	arCOG04413	E	304.704	235.449	269.596	363.411	340.25	340.51	-0.0131038	0.875744	0.89765
MMP0898	cellulose-binding protein	arCOG03419	R	333.899	291.321	320.074	782.967	774.015	823.31	0.941571	6.34593e-19	4.21945e-18
MMP0899	ATP/GTP-binding motif-containing protein	arCOG05019	R	66.2424	44.4651	66.3705	79.7309	81.0391	81.4303	0.078592	0.552767	0.608735
MMP0900	rhodanese domain-containing protein	arCOG02020	R	40.7178	27.0987	31.702	52.23	56.0362	52.6648	0.31979	0.0338328	0.0495539
MMP0901	ATP/GTP-binding motif-containing protein	arCOG00352	R	509.39	382.231	446.188	1293.78	1277.22	1327.75	1.16496	8.49999e-71	2.67446e-69
MMP0902	hypothetical protein	arCOG04279	C	171.927	81.9477	130.502	280.719	263.371	301.026	0.78184	5.19826e-06	1.20836e-05
MMP0903	hypothetical protein	arCOG06620	S	20.3376	5.01486	11.6232	62.7614	55.7506	67.1399	1.9447	1.67368e-08	5.07576e-08
MMP0904	selD; AIR synthase related protein:Selenide water dikinase	arCOG00643	E	588.675	363.729	467.835	462.785	443.663	463.11	-0.417688	5.96999e-06	1.37865e-05
MMP0905	hypothetical protein	arCOG04343	S	110.959	154.495	128.732	181.96	189.137	186.457	0.0761681	0.759055	0.797053
MMP0906	ribonuclease Z	arCOG00501	R	50.3071	35.1527	40.3593	105.068	95.8068	106.439	0.9131	5.37853e-16	3.04726e-15
MMP0907	transcriptional regulator TrmB	arCOG02242	K	115.966	93.1003	107.495	153.867	171.38	169.354	0.265724	0.0376206	0.0547831
MMP0908	CBS domain-containing protein	arCOG00606	R	547.326	370.126	466.027	632.428	604.426	609.224	0.0440066	0.584062	0.638014
MMP0909	hypothetical protein	arCOG03118	S	229.585	114.418	171.057	330.033	283.677	336.225	0.528462	0.00124372	0.00222482
MMP0910	hypothetical protein	arCOG06654	S	148.235	76.8478	115.19	284.42	257.432	310.673	0.963522	5.16239e-10	1.84506e-09
MMP0911	iron-sulfur flavoprotein	arCOG02573	R	328.936	171.246	263.027	503.636	486.73	507.175	0.618047	1.40229e-05	3.15965e-05
MMP0912	4-oxalocrotonate tautomerase	arCOG02240	R	135.882	51.7945	79.1431	104.156	103.281	133.112	0.00537006	0.984352	0.985471
MMP0913	hypothetical protein	arCOG04420	S	118.465	32.7691	74.6448	116.011	108.306	129.855	0.32865	0.305785	0.361364
MMP0914	hypothetical protein	arCOG00347	R	398.577	254.355	299.446	380.103	339.486	385.659	-0.154382	0.144777	0.187709
MMP0915	cobY_cofC; nucleoside triphosphate: 5'-deoxyadenosylcobinamide phosphate nucleotidyltransferase	arCOG01871	H	199.924	68.8411	109.045	209.703	204.655	292.89	0.577979	0.0463372	0.0665413
MMP0916	PRC-barrel domain-containing protein	arCOG02155	R	1301.44	476.794	774.431	1381.71	1353.79	1581.04	0.430894	0.080827	0.109975
MMP0917	dapF; Diaminopimelate epimerase	arCOG02255	E	395.389	260.484	329.533	1127.8	1136.16	1154.56	1.42436	5.12047e-79	1.84128e-77
MMP0918	asnB; Asparagine synthetase (glutamine-hydrolyzing)	arCOG00071	E	190.393	149.288	170.648	636.222	616.319	605.241	1.48384	1.7437e-69	5.12067e-68
MMP0919	dihydroorotate dehydrogenase electron transfer subunit	arCOG02199	H	370.026	326.292	363.536	574.796	547.901	524.952	0.247547	0.0378882	0.0551272
MMP0920	ahcY; S-adenosyl-L-homocysteine hydrolase	arCOG04137	H	515.183	680.261	666.771	569.479	613.493	610.764	-0.475161	0.0374769	0.054619
MMP0921	RNAse P,Rpr2/Rpp21 subunit	arCOG04345	J	148.399	116.742	118.437	111.357	103.609	98.435	-0.669243	4.16164e-06	9.8427e-06
MMP0922	phage infection protein	arCOG06655	S	78.178	48.0704	58.5165	183.901	186.396	185.627	1.21819	5.05373e-24	4.43077e-23
MMP0923	dapB; Dihydrodipicolinate reductase	arCOG04393	E	268.881	264.165	288.575	462.357	508.437	510.427	0.45327	0.00264285	0.00450793
MMP0924	hypothetical protein	arCOG01239	S	90.0809	62.8895	74.1954	194.438	196.563	193.156	0.988481	7.24099e-21	5.29404e-20
MMP0925	cheW; chemotaxis protein CheW	arCOG02395	N	122.34	115.026	109.543	358.676	330.531	353.766	1.19926	2.99946e-17	1.79764e-16
MMP0926	cheB; chemotaxis protein CheB	arCOG02382	N	161.323	158.804	168.24	400.362	407.136	438.252	0.953268	5.13262e-11	1.992e-10
MMP0927	cheA; Chemotaxis protein CheA	arCOG04403	N	151.569	119.594	129.709	375.06	372.818	384.329	1.11584	1.65363e-38	2.33096e-37
MMP0928	cheD; chemotaxis protein CheD	arCOG02380	N	65.815	46.7191	56.9913	138.315	140.229	171.4	1.03143	9.07535e-13	4.0689e-12
MMP0929	methyl-accepting chemotaxis sensory transducer	arCOG02320	N	84.8271	48.4352	69.9331	218.191	194.771	205.446	1.24225	8.35259e-25	7.54732e-24
MMP0930	cheR; chemotaxis protein CheR	arCOG04402	N	48.3985	37.9723	29.7203	288.997	305.184	333.804	2.61747	1.89435e-45	3.20947e-44
MMP0931	MCP methylation inhibitor CheC	arCOG02381	N	157.067	118.282	127.731	392.878	373.259	383.053	1.13462	3.40453e-32	4.16582e-31
MMP0932	MCP methylation inhibitor CheC	arCOG02381	N	187.207	115.72	150.466	489.697	451.696	513.639	1.31279	1.51624e-38	2.15453e-37
MMP0933	cheY; chemotaxis protein CheY	arCOG02391	T	247.519	254.086	204.079	758.579	746.852	776.935	1.29048	2.49861e-12	1.07379e-11
MMP0934	hypothetical protein	arCOG02394	S	158.425	99.5596	130.428	148.282	134.019	144.777	-0.232016	0.0187983	0.0286033
MMP0935	hypothetical protein	arCOG04865	S	114.394	94.1344	112.69	136.873	131.931	138.993	-0.0349845	0.764393	0.801702
MMP0936	aroE; shikimate 5-dehydrogenase	arCOG01033	E	146.572	137.289	149.928	147.8	144.371	161.222	-0.329056	0.0161394	0.0247499
MMP0937	cofE; F420-0:gamma-L-glutamate ligase	arCOG02714	H	208.748	186.993	215.781	217.308	197.786	209.825	-0.357985	0.00383145	0.00640513
MMP0938	cobS; cobalamin (5'-phosphate) synthase	arCOG04338	H	143.097	61.0595	117.621	205.553	205.177	188.962	0.557879	0.00830569	0.0132843
MMP0939	HAD superfamily (subfamily IA) hydrolase	arCOG02291	R	358.764	254.93	302.579	428.013	434.125	461.377	0.155381	0.0470768	0.0674385
MMP0940	hypothetical protein	arCOG04876	S	222.188	158.142	200.814	260.718	244.754	252.474	0.00846263	0.935313	0.946594
MMP0941	hypothetical protein	arCOG00073	E	102.781	72.7221	89.0788	223.269	210.608	211.839	0.912846	6.0205e-30	6.63007e-29
MMP0942	hypothetical protein	arCOG02050	R	117.004	91.1804	120.607	216.511	203.253	215.509	0.571594	4.88202e-08	1.41482e-07
MMP0943	taqD; glycerol-3-phosphate cytidyltransferase	arCOG01222	M	307.376	259.976	285.967	337.963	338.176	352.248	-0.115173	0.277815	0.331197
MMP0944	hypothetical protein	arCOG02642	R	107.587	57.6783	97.6034	131.647	141.24	140.387	0.295609	0.0573345	0.0808834
MMP0945	glyceraldehyde-3-phosphate ferredoxin oxidoreductase	arCOG05072	C	189.737	159.321	170.952	106.754	106.827	118.966	-1.03261	3.16596e-21	2.3738e-20
MMP0946	gatB; Asp-tRNAAsn/Glu-tRNAGln amidotransferase subunit B	arCOG01718	J	856.547	654.543	777.007	814.511	820.949	809.293	-0.283815	9.2454e-05	0.000190531
MMP0947	hisG; ATP phosphoribosyltransferase	arCOG02208	E	461.787	374.316	434.041	346.067	349.58	348.517	-0.665659	1.70657e-13	8.29201e-13
MMP0948	hypothetical protein	arCOG02254	R	1372.72	700.339	1033.14	1901.14	1869.98	1991.55	0.540977	0.000226343	0.000444611
MMP0949	tRNA CCA-pyrophosphorylase	arCOG04249	J	86.5369	45.9639	71.8136	582.503	604.303	637.143	2.80008	1.33708e-91	5.88984e-90
MMP0950	hypothetical protein	arCOG03198	S	71.4733	35.1566	49.566	287.841	288.284	309.525	2.15011	1.78445e-41	2.75807e-40
MMP0951	chiB; cobalamin biosynthesis protein B	arCOG04274	H	66.8897	34.1403	45.023	231.218	253.445	245.34	1.96391	1.32353e-33	1.66576e-32
MMP0952	aIF-5A; translation initiation factor IF-5a	arCOG04277	J	1850.1	1651.08	1771.85	2173.17	2098.93	2165.17	-0.104403	0.358477	0.417197
MMP0953	cbiH; precorrin-3B C17-methyltransferase	arCOG00647	H	488.593	269.777	384.855	1827.81	1783.21	2036.24	1.94657	2.92192e-52	5.85049e-51
MMP0954	hypothetical protein	arCOG06593	S	90.8387	53.8727	68.0776	85.6979	66.5194	87.0565	-0.200371	0.229993	0.282206
MMP0955	sucD; succinate--CoA ligase (ADP-forming); alpha subunit	arCOG01339	C	597.939	518.723	543.72	445.45	468.963	490.15	-0.631497	5.47433e-08	1.57869e-07
MMP0956	topA; DNA topoisomerase I	arCOG01527	L	369.425	325.394	335.172	365.371	385.854	395.85	-0.236433	0.0481104	0.0688631
MMP0957	dsbD; conserved hypothetical protein	arCOG02398	O	9.72365	2.62245	4.76722	21.1743	21.9601	19.5903	1.51116	2.05591e-05	4.54518e-05
MMP0958	hypothetical protein	arCOG01972	O	45.6844	49.284	53.7545	45.9831	45.0649	54.029	-0.426597	0.0536281	0.0762653
MMP0959	trxB; thioredoxin reductase	arCOG01296	O	125.883	164.185	167.454	139.553	157.584	163.073	-0.408981	0.080025	0.108968
MMP0960	hypothetical protein	arCOG05089	S	47.4474	27.4126	39.2813	16.1804	16.0494	16.8371	-1.58586	2.79483e-22	2.16938e-21
MMP0961	hypothetical protein	arCOG04432	S	1375.81	1353.64	1358.2	730.251	759.697	795.456	-1.23992	3.17399e-17	1.89579e-16
MMP0962	zinc finger protein	arCOG02570	S	88.9365	59.1104	75.0572	36.3296	49.6768	63.937	-0.949964	0.000124307	0.00025118
MMP0963	MIP family channel protein	arCOG04431	G	997.684	868.128	876.87	456.898	463.14	490.62	-1.3506	7.23239e-30	7.86635e-29
MMP0964	hypothetical protein	arCOG06623	S	176.133	71.6464	137.761	146.71	125.409	157.361	-0.190841	0.414425	0.472938
MMP0965	formylmethanofuran dehydrogenase subunit E-like protein	arCOG00762	C	1839.68	1523.86	1643.69	1403.4	1374.24	1290.03	-0.685787	1.4368e-10	5.36363e-10
MMP0966	cobA; uroporphyrin-III C-methyltransferase	arCOG00644	H	163.766	177.331	184.9	176.947	203.598	201.517	-0.257135	0.16394	0.208472
MMP0967	hypothetical protein	arCOG02197	S	265.276	150.423	209.294	291.349	291.946	308.9	0.150183	0.223963	0.275191
MMP0968	hisD; histidinol dehydrogenase	arCOG04352	E	409.404	320.298	368.14	430.223	441.637	425.828	-0.13932	0.103611	0.138096
MMP0969	hypothetical protein	arCOG06656	S	209.37	118.817	143.925	190.396	187.249	206.691	-0.0561133	0.698674	0.742947
MMP0970	lig; ATP-dependent DNA ligase	arCOG01347	L	138.332	108.009	117.866	231.694	223.941	247.749	0.568238	2.71884e-10	9.95967e-10
MMP0971	purB; Adenylosuccinate lyase	arCOG01747	F	516.789	415.431	464.662	454.42	458.31	452.581	-0.416279	2.38304e-06	5.74407e-06
MMP0972	hypothetical protein	arCOG06657	S	267.53	125.202	195.048	313.308	280.316	282.944	0.228362	0.204256	0.252915
MMP0973	hypothetical protein	arCOG02712	R	9.57349	4.21996	6.54075	11.8359	10.582	13.9628	0.464637	0.0969574	0.129817
MMP0974	hypothetical protein	arCOG02772	C	10.8397	10.9719	7.5582	15.1535	11.2554	12.1011	0.00914675	0.975976	0.977641
MMP0975	modA; possible molybdenum ABC transporter, solute-binding protein	arCOG00219	P	176.18	130.398	151.497	84.5183	68.7832	62.1034	-1.4646	9.31823e-23	7.44885e-22
MMP0976	hypothetical protein	arCOG02469	S	97.8008	62.0713	83.9944	205.624	193.221	209.444	0.945604	5.26712e-20	3.69747e-19
MMP0977	CooC; CO dehydrogenase maturation factor	arCOG00587	D	83.2471	56.9504	67.0935	159.762	167.188	173.19	0.896608	2.26988e-17	1.36503e-16
MMP0978	hypothetical protein	arCOG04856	R	278.954	114.339	179.271	282.089	221.023	167.315	-0.109565	0.69956	0.743441
MMP0979	hypothetical protein	arCOG01502	C	373.237	182.368	310.77	165.779	127.449	93.751	-1.50753	3.57787e-09	1.17179e-08
MMP0980	cdh; CO dehydrogenase/acetyl-CoA synthase complex subunit gamma	arCOG01979	C	628.965	601.652	673.472	321.171	211.456	175.351	-1.82413	2.25218e-13	1.08425e-12
MMP0981	cdhD; CO dehydrogenase/acetyl-CoA synthase subunit delta	arCOG01980	C	586.833	769.189	697.109	300.14	172.083	164.805	-2.11301	5.07289e-12	2.13328e-11
MMP0982	hypothetical protein	arCOG00587	D	319.688	199.928	298.941	173.687	100.626	91.4814	-1.52658	4.28191e-09	1.39202e-08
MMP0983	cdhB; CO dehydrogenase/acetyl-CoA synthase complex subunit beta	arCOG04360	C	544.885	457.411	577.602	293.287	168.203	171.113	-1.70837	1.34249e-12	5.89892e-12
MMP0984	cdh; CO dehydrogenase beta subunit/acetyl-CoA synthase subunit epsilon	arCOG04408	C	417.11	272.812	401.284	217.311	132	134.33	-1.54235	4.46612e-12	1.88261e-11
MMP0985	cdhA; CO dehydrogenase/acetyl-CoA synthase complex subunit alpha	arCOG02428	C	703.921	727.766	754.759	282.385	242.64	248.054	-1.9043	1.61884e-30	1.86431e-29
MMP0986	thyA; thymidylate synthase	arCOG02468	S	140.047	51.5569	98.5867	205.858	166.21	184.055	0.606931	0.0138414	0.0214311
MMP0987	ksgA; dimethyladenosine transferase related protein (rRNA methylase)	arCOG04131	J	156.213	101.919	135.336	242.857	224.623	240.686	0.475907	1.19284e-07	3.28404e-07
MMP0988	RNA methyltransferase-like protein	arCOG01220	J	21.484	16.7388	22.8214	74.3342	75.1038	83.7572	1.55749	2.9553e-26	2.84549e-25
MMP0989	top6B; DNA topoisomerase VI B	arCOG01165	L	471.433	420.007	477.197	292	300.205	289.41	-1.02526	4.47334e-18	2.78517e-17
MMP0990	hypothetical protein	arCOG01616	S	115.34	90.1757	95.3667	65.3682	64.7371	65.251	-1.00204	2.12341e-17	1.28132e-16
MMP0991	hypothetical protein	arCOG06658	S	248.524	158.144	203.921	151.637	153.221	152.655	-0.783621	1.4476e-18	9.37746e-18
MMP0992	hypothetical protein	arCOG03412	S	1097.95	361.051	684.772	771.102	730.841	794.019	-0.219781	0.413192	0.472143
MMP0993	XRE family transcriptional regulator	arCOG01864	K	49.4346	17.0655	28.6958	80.3781	78.844	86.0924	1.00172	0.000510473	0.000968196
MMP0994	hypothetical protein	arCOG05110	S	8.52241	9.47252	2.73488	16.6464	17.3768	15.0821	0.86028	0.0735411	0.100918
MMP0995	hypothetical protein	arCOG04882	S	20.2407	18.5271	22.012	43.0969	45.4733	42.753	0.738143	0.000392123	0.000747749
MMP0996	hypothetical protein	arCOG07636	C	101.371	37.5355	90.3442	206.904	221.357	222.484	1.16019	5.00011e-06	1.16846e-05
MMP0997	blue (type1) copper domain-containing protein	arCOG02926	C	268.681	190.031	235.36	287.045	273.283	271.724	-0.112595	0.238423	0.290728
MMP0998	hypothetical protein	arCOG07637	S	17.7453	30.7456	25.6254	42.1552	47.2374	39.7614	0.377738	0.242221	0.294357
MMP0999	hypothetical protein	arCOG01615	S	133.611	76.8092	113.204	188.408	172.66	185.633	0.390078	0.00171983	0.00300928
MMP1000	hypothetical protein	arCOG06659	S	44.1616	10.7145	22.538	53.7606	41.7671	54.1269	0.613992	0.110637	0.146354
MMP1001	hypothetical protein	arCOG04269	S	77.2557	55.2497	68.9431	92.6224	92.8827	97.9808	0.117519	0.1984	0.246705
MMP1002	trpA; Tryptophan synthase, alpha chain	arCOG01086	E	135.895	112.328	130.208	84.5574	91.1444	77.092	-0.963415	9.1552e-13	4.09428e-12
MMP1003	trpB; Tryptophan synthase, beta chain	arCOG01433	E	112.696	164.352	132.998	70.1164	83.1667	73.8576	-1.28166	2.01096e-06	4.88733e-06
MMP1004	trpF; N-(5'phosphoribosyl)anthranilate isomerase	arCOG01983	E	59.1599	43.1467	53.6784	36.5312	41.2699	35.057	-0.841263	3.75602e-08	1.09571e-07
MMP1005	trpG; Anthranilate synthase component II	arCOG00086	E	67.241	84.2698	72.591	47.9384	50.3258	42.364	-1.08347	9.15981e-06	2.09333e-05
MMP1006	trpE; Anthranilate synthase component I	arCOG02014	E	90.2302	99.3246	94.8318	52.8042	56.7774	50.9255	-1.23037	1.48006e-10	5.51346e-10
MMP1007	trpD; Anthranilate phosphoribosyltransferase	arCOG02012	E	98.335	75.5552	86.3355	53.9967	55.7101	47.3678	-1.10528	1.11721e-17	6.85894e-17
MMP1008	trpC; Indole-3-glycerol phosphate synthase	arCOG01088	E	68.3545	69.0452	66.8737	49.7279	61.9647	48.4702	-0.744727	0.000251769	0.000493456
MMP1009	pyrC; Dihydroorotase	arCOG00689	F	73.4621	44.5712	59.1556	109.065	105.194	103.646	0.475366	1.94779e-05	4.31698e-05
MMP1010	RluA family pseudouridine synthase	arCOG06660	J	50.0893	29.2029	44.8134	104.643	101.559	102.551	0.944911	2.75661e-13	1.3163e-12
MMP1011	gltX; Glutamyl-tRNA synthetase	arCOG04302	J	362.347	292.93	353.645	276.739	260.683	254.972	-0.731559	3.42956e-14	1.74147e-13
MMP1012	exoA; exonuclease III	arCOG02207	L	116.057	94.0119	109.329	102.783	104.771	102.94	-0.420383	0.00011891	0.000241103
MMP1013	carB; Carbamoyl-phosphate synthase large chain	arCOG01594	E	598.222	527.311	550.698	446.384	475.151	451.294	-0.679242	1.8755e-08	5.64894e-08
MMP1014	radical SAM domain-containing protein	arCOG01360	R	185.826	134.894	150.925	309.318	317.794	355.527	0.681895	5.57109e-12	2.3372e-11
MMP1015	transcription factor CBF/NF-Y	arCOG02145	L	759.345	346.839	488.357	941.355	867.277	948.277	0.44642	0.0163402	0.0250361
MMP1016	CBS domain-containing signal transduction protein	arCOG00601	R	905.633	634.449	788.979	940.668	974.262	947.7	-0.0752155	0.289306	0.344198
MMP1017	lysC; Aspartate kinase	arCOG00861	E	404.705	365.012	419.801	226.808	229.14	236.399	-1.17262	2.24429e-22	1.74975e-21
MMP1018	cimA; (R)-citramalate synthase	arCOG02092	E	397.365	352.139	366.479	371.402	397.575	398.706	-0.326115	0.00731452	0.0117593
MMP1019	PEGA domain-containing protein	arCOG06661	S	55.6535	33.5318	40.7588	145.477	137.055	152.988	1.37279	4.21924e-27	4.15324e-26
MMP1020	hypothetical protein	arCOG02642	R	61.1671	33.3725	47.7746	112.223	191.525	160.927	1.35343	1.4541e-08	4.44043e-08
MMP1021	hypothetical protein	arCOG02079	M	399.14	262.814	226.99	235.302	473.816	336.379	-0.130083	0.658585	0.710176
MMP1022	hypothetical protein	arCOG02174	R	372.933	219.794	212.392	241.414	460.299	331.355	0.00487441	0.986132	0.986692
MMP1023	TetR family transcriptional regulator	arCOG02643	K	293.312	110.926	137.274	199.287	360.273	264.624	0.285461	0.385741	0.444523
MMP1024	MCE family-like protein	arCOG00439	L	115.963	86.5716	101.806	444.936	470.86	462.975	1.80285	2.4997e-107	1.4208e-105
MMP1025	hypothetical protein	arCOG05026	S	117.501	44.6163	68.6649	304.07	274.478	317.594	1.61917	8.6626e-12	3.59141e-11
MMP1026	argS; Arginyl-tRNA synthetase	arCOG00487	J	230.466	245.796	251.932	264.766	293.96	292.479	-0.179683	0.299318	0.354196
MMP1027	hypothetical protein	arCOG06662	S	107.284	87.3422	104.773	113.728	122.015	118.463	-0.136515	0.263319	0.316756
MMP1028	hypothetical protein	arCOG01695	K	133.328	92.9971	111.861	184.143	184.149	197.339	0.367805	1.00721e-06	2.5353e-06
MMP1029	hypothetical protein	arCOG04937	S	135.429	32.8195	69.2835	192.761	175.168	191.811	0.928406	0.00822074	0.0131681
MMP1030	hypothetical protein	arCOG02673	S	1204.12	785.88	990.163	1864.96	1908.51	1900.25	0.560576	1.64822e-12	7.17078e-12
MMP1031	adkA; Adenylate kinase	arCOG01039	F	1606.06	1531.76	1503.42	1959.08	1884.59	1851.84	-0.103026	0.465381	0.524298
MMP1032	rpa; replication protein A	arCOG01510	L	343.471	301.011	336.828	361.575	380.907	398.508	-0.172743	0.129681	0.169635
MMP1033	hypothetical protein	arCOG07638	S	333.721	236.272	286.087	424.013	409.461	426.506	0.182975	0.00137472	0.00243687
MMP1034	tmk; Thymidylate kinase	arCOG01891	F	154.124	76.8611	114.837	228.492	207.725	234.333	0.599673	0.000156496	0.000313704
MMP1035	hypothetical protein	arCOG01912	O	616.342	556.504	655.558	641.111	647.958	621.351	-0.326528	0.010515	0.0165423
MMP1036	hypothetical protein	arCOG01915	O	770.612	681.499	774.611	772.575	758.916	745.354	-0.35803	0.00170811	0.00299175
MMP1037	rRNA large subunit methyltransferase	arCOG05111	S	27.049	10.7193	19.8108	169.253	154.762	158.417	2.69265	2.41204e-40	3.57144e-39
MMP1038	atpH; A1A0 ATPase, subunit H	arCOG03363	C	4190.63	2295.41	3492.6	2799.48	2460.7	2823.79	-0.65974	9.32767e-07	2.35127e-06
MMP1039	atpI; A1A0 ATPase, subunit I	arCOG04138	C	5983.16	5274.51	6368.03	4053.32	3872.2	3922.24	-0.963486	6.34725e-17	3.74042e-16
MMP1040	atpK; A1A0 ATPase, subunit K	arCOG02455	C	3761.26	3997.02	4076.85	2453.36	2327.15	2372.49	-1.13289	6.74551e-12	2.82318e-11
MMP1041	atpE; A1A0 ATPase, subunit E	arCOG00869	C	4486.95	4076.9	4752.29	3033.34	2864.62	2884.37	-0.993401	6.2255e-16	3.50458e-15
MMP1042	atpC; A1A0 ATPase, subunit C	arCOG02459	C	5130.52	3897.5	5021.69	3474.43	3176.94	3128.45	-0.901449	9.3293e-23	7.44885e-22
MMP1043	atpF; A1A0 ATPase, subunit F	arCOG04102	C	1376.52	1111.63	1262.17	889.349	715.896	810.32	-1.01984	4.94045e-19	3.32255e-18
MMP1044	atpA; A1A0 ATPase, subunit A	arCOG00868	C	5587.08	6047.32	6329.53	3763.4	3623.32	3474.54	-1.13262	6.42232e-11	2.47618e-10
MMP1045	atpB; A1A0 ATPase, subunit B	arCOG00865	C	6494.14	9935.43	8059.15	4336.51	4380.02	4036.73	-1.37697	3.23738e-07	8.50114e-07
MMP1046	atpD; A1A0 ATPase, subunit D	arCOG04101	C	4527.69	4414.6	4733.68	3007.2	3007.78	2786.58	-1.03408	1.70518e-12	7.40031e-12
MMP1047	hypothetical protein	arCOG04850	S	4961.66	2618.96	4218.34	3018.06	2757.19	2824.54	-0.808026	3.36096e-08	9.85359e-08
MMP1048	hypothetical protein	arCOG01921	S	164.077	104.078	137.901	411.495	375.45	470.585	1.2582	1.02647e-23	8.65375e-23
MMP1049	multiple resistance and pH regulation protein F	arCOG04879	S	1073.62	673.329	920.316	1021.22	966.022	934.25	-0.234614	0.020683	0.0313088
MMP1050	hypothetical protein	arCOG02408	S	466.559	339.37	450.584	593.621	596.631	619.598	0.150775	0.0654531	0.0912408
MMP1051	surE; Survival protein SurE	arCOG02303	R	170.647	125.845	153.339	233.993	234.642	226.249	0.25184	0.00435601	0.00720008
MMP1052	hypothetical protein	arCOG04399	K	254.637	145.98	210.204	428.504	462.846	407.708	0.730082	5.05874e-08	1.46123e-07
MMP1053	hdrB2; heterodisulfide reductase; subunit B2	arCOG00338	C	1201.08	1239.75	1244.45	1093.81	1488.52	1212.08	-0.358785	0.0712793	0.0982739
MMP1054	hdrC2; heterodisulfide reductase; subunit C2	arCOG00964	C	1487.89	2138.45	1844.81	1380.64	1763.82	1495.11	-0.665699	0.0121251	0.0189401
MMP1055	hypothetical protein	arCOG04058	S	38.1002	26.7787	27.5096	39.7237	38.3028	41.8694	0.000572331	0.997874	0.997874
MMP1056	hypothetical protein	arCOG02882	S	185.457	197.218	184.396	197.226	212.559	218.119	-0.258756	0.139909	0.182031
MMP1057	hypothetical protein	arCOG01036	H	64.7454	45.0393	55.4855	39.4084	39.9487	43.3993	-0.804174	2.05636e-12	8.85894e-12
MMP1058	hypothetical protein	arCOG04848	S	41.2904	20.0594	30.2445	68.2793	62.8632	64.7359	0.736177	1.81151e-05	4.03524e-05
MMP1059	hypothetical protein	arCOG02231	R	25.548	32.0233	35.6438	45.7785	48.5462	53.7445	0.258761	0.26262	0.316293
MMP1060	cysS; Cysteinyl-tRNA synthetase	arCOG00486	J	96.7481	78.9692	92.7049	123.652	111.437	124.415	0.038999	0.698615	0.742947
MMP1061	hypothetical protein	arCOG03107	S	48.9476	32.5431	47.6111	70.7433	62.3454	64.4796	0.240355	0.0989071	0.132126
MMP1062	hypothetical protein	arCOG01937	R	146.438	99.8344	120.428	189.869	180.136	176.146	0.202793	0.0187407	0.0285403
MMP1063	leuA; 2-isopropylmalate synthase	arCOG02092	E	228.526	190.071	189.084	411.008	406.769	421.199	0.640742	1.15811e-08	3.5737e-08
MMP1064	adenylate cyclase	arCOG01723	F	156.68	129.408	165.009	205.428	197.569	216.543	0.0757518	0.515796	0.574121
MMP1065	BadM/Rrf2 family transcriptional regulator	arCOG00814	K	150.454	96.3776	140.837	95.5034	96.0119	112.457	-0.722857	1.1584e-07	3.19921e-07
MMP1066	molybdenum cofactor biosynthesis protein MoaC	arCOG01530	H	150.838	113.431	108.649	144.208	143.998	147.302	-0.154119	0.267315	0.320632
MMP1067	succinate dehydrogenase/fumarate reductase iron-sulfur subunit	arCOG00963	C	103.222	76.6109	90.2785	305.765	313.373	316.982	1.41693	1.94293e-71	6.22445e-70
MMP1068	K+-dependent Na+/Ca+ exchanger related-protein:Sodium/calcium exchanger membrane region	arCOG02881	P	108.011	45.4287	70.9459	228.18	204.433	201.42	1.1585	2.81709e-08	8.34238e-08
MMP1069	basic helix-loop-helix dimerization domain-containing protein	arCOG01311	O	266.97	259.02	291.26	498.282	468.883	487.144	0.435002	0.00202905	0.00352234
MMP1070	hypothetical protein	arCOG02261	R	295.736	308.877	290.104	436.077	443.603	479.193	0.198444	0.23686	0.289217
MMP1071	hypothetical protein	arCOG01043	S	255.822	195.102	236.059	221.275	214.997	211.949	-0.460714	2.31828e-06	5.6033e-06
MMP1072	aminotransferase (subgroup I) aromatic aminotransferase	arCOG01130	E	238.661	179.246	228.166	270.358	254.791	284.102	-0.0534726	0.516696	0.574396
MMP1073	ehbC; energy-converting hydrogenase B subunit C	arCOG04877	P	418.236	245.119	311.165	141.799	191.622	209.456	-1.20694	2.07266e-10	7.65624e-10
MMP1074	ehbD; energy-converting hydrogenase B subunit D	arCOG03076	P	160.835	58.0321	98.7932	68.3852	73.3687	75.3206	-0.885951	0.00125343	0.00223926
MMP1075	dut; dUTP diphosphatase	arCOG04048	F	209.838	83.7514	130.734	139.819	132.484	149.786	-0.345048	0.130441	0.170503
MMP1076	hexapeptide repeat-containing transferase	arCOG00666	M	224.131	183.164	218.697	176.772	186.316	197.083	-0.543985	1.09447e-07	3.03216e-07
MMP1077	phosphoglucomutase/phosphomannomutase	arCOG00767	G	287.839	197.654	274.312	260.909	254.498	274.841	-0.315782	0.000259372	0.000506667
MMP1078	hypothetical protein	arCOG00433	L	16.8235	14.5192	10.8874	14.654	11.0053	15.6706	-0.417111	0.107439	0.142693
MMP1079	glycosyl transferase	arCOG01381	M	237.001	126.102	153.194	268.982	264.739	255.542	0.258013	0.103726	0.138144
MMP1080	group 1 glycosyl transferase	arCOG01410	M	253.112	150.015	204.149	328.53	327.295	337.035	0.346123	0.000882087	0.00160231
MMP1081	wbpG; putative LPS biosynthesis protein WbpG	arCOG00046	D	271.278	194.845	237.964	332.617	344.398	347.88	0.166619	0.0246406	0.036919
MMP1082	hisH; Similar to bacterial imidazoleglycerol-phosphate synthase, amidotransferase subunit	arCOG00089	E	146.625	139.56	130.035	177.616	170.772	168.029	-0.0822859	0.591784	0.644083
MMP1083	imidazole glycerol phosphate synthase subunit HisF	arCOG00617	E	164.389	101.635	135.527	173.754	185.069	196.725	0.100058	0.371122	0.430209
MMP1084	hypothetical protein	arCOG00121	E	95.1173	66.4958	87.763	104.293	101.403	112.318	-0.0238668	0.781876	0.818091
MMP1085	hypothetical protein	arCOG05112	M	180.768	143.982	179.213	152.955	179.264	177.729	-0.363455	0.00386005	0.00644072
MMP1086	hypothetical protein	arCOG00938	R	190.679	118.732	147.147	165.051	172.794	182.977	-0.177504	0.102028	0.136088
MMP1087	hypothetical protein	arCOG02616	R	248.267	170.726	208.744	269.818	254.793	286.693	-0.00389071	0.960919	0.965853
MMP1088	group 1 glycosyl transferase	arCOG01403	M	132.162	78.6678	102.914	104.699	93.1837	104.584	-0.418309	0.000310481	0.000599856
MMP1089	polysaccharide biosynthesis protein	arCOG02209	R	98.9465	64.5319	89.5658	109.002	93.6436	114.455	-0.0459769	0.683231	0.730494
MMP1090	NAD-dependent epimerase/dehydratase	arCOG01369	M	235.624	257.397	279.955	154.702	165.259	178.856	-1.03769	1.69052e-08	5.11802e-08
MMP1091	ADP-glucose pyrophosphorylase	arCOG00665	M	357.818	310.65	355.843	223.46	221.467	232.241	-0.985384	3.40761e-19	2.32721e-18
MMP1092	auxin efflux carrier	arCOG04756	R	107.291	72.2688	85.5254	101.232	94.7178	96.379	-0.231464	0.0253848	0.0379213
MMP1093	coaD; 4'-phosphopantetheine adenylyltransferase	arCOG01223	R	17.1904	16.2001	18.1346	23.407	24.0049	30.1512	0.211144	0.387395	0.4458
MMP1094	ppsA; phosphoenolpyruvate synthase	arCOG01111	G	847.507	836.242	929.098	499.847	517.424	513.931	-1.16998	1.30722e-15	7.17545e-15
MMP1095	phosphate-binding protein	arCOG00213	P	135.639	79.1751	85.7384	36.0854	36.5534	41.2014	-1.76428	2.77451e-24	2.48157e-23
MMP1096	phosphate ABC transporter inner membrane protein	arCOG00167	P	17.8461	13.0524	15.8379	27.0496	24.1212	27.5417	0.376632	0.0265782	0.0395865
MMP1097	phosphate ABC transporter inner membrane protein	arCOG00168	P	20.4763	10.1107	15.6427	20.764	21.1348	19.1915	0.0349494	0.867862	0.890607
MMP1098	pstB; phosphate ABC transporter, ATP-binding protein	arCOG00231	P	35.5746	34.7856	32.9922	35.6173	34.7191	44.0186	-0.244909	0.201577	0.250125
MMP1099	phosphate transporter PhoU	arCOG00232	P	39.2547	26.6031	36.6403	42.9599	37.625	46.6935	-0.0633352	0.680311	0.727999
MMP1100	transcriptional regulator	arCOG02241	K	2179.18	2199.9	2736.83	1052.18	1077.06	1172.07	-1.50744	4.13979e-19	2.8055e-18
MMP1101	acetylornithine aminotransferase	arCOG00914	E	312.477	213.022	261.519	125.632	111.443	129.134	-1.47698	3.15989e-63	8.56572e-62
MMP1102	phospholipase D/transphosphatidylase	arCOG02041	I	90.788	59.0898	74.9229	76.3369	86.7628	94.6747	-0.174978	0.203199	0.251784
MMP1103	hypothetical protein	arCOG05002	S	78.053	31.6131	49.7875	57.0142	57.8419	67.33	-0.151665	0.515734	0.574121
MMP1104	pyrI; Aspartate carbamoyltransferase, regulatory subunit	arCOG04229	F	167.458	120.222	156.934	117.723	148.092	144.8	-0.489551	0.000646684	0.0012045
MMP1105	sucC; succinate-CoA ligase (ADP-forming), beta chain	arCOG01337	C	211.562	243.237	232.043	138.748	168.869	162.876	-0.956366	3.3012e-06	7.8591e-06
MMP1106	hypothetical protein	arCOG06664	S	114.65	39.701	87.9368	90.2487	93.1219	81.0619	-0.208012	0.456479	0.514927
MMP1107	Signal recognition particle protein SRP19	arCOG01217	U	102.553	16.9391	50.2306	147.598	115.556	154.681	1.00343	0.0240943	0.0361313
MMP1108	corA; magnesium, nickel and cobalt transport protein	arCOG02265	P	204.927	122.635	154.413	286.215	298.22	291.489	0.49811	1.17215e-05	2.66378e-05
MMP1109	hypothetical protein	arCOG04151	R	294.808	107.643	187.066	422.648	422.663	431.715	0.789344	0.00104838	0.00188495
MMP1110	hypothetical protein	arCOG03207	S	50.583	22.5242	45.3348	70.3914	67.3795	77.3941	0.511764	0.0140569	0.0217075
MMP1111	modA; periplasmic ModA molybdate-binding protein	arCOG03206	S	105.593	62.457	87.2334	125.214	112.974	131.377	0.166923	0.159448	0.203733
MMP1112	hypothetical protein	arCOG03414	S	211.52	95.2824	156.094	222.659	182.548	215.471	0.0778978	0.687266	0.733917
MMP1113	transketoloase, C terminal half	arCOG01051	G	448.106	301.575	390.135	295.935	309.415	309.744	-0.687652	1.22919e-17	7.52028e-17
MMP1114	rpe; Pentose-5-phosphate 3-epimerase	arCOG05046	G	311.741	209.91	278.945	217.978	238.615	211.013	-0.6316	1.05063e-08	3.25345e-08
MMP1115	transketolase, N terminal half	arCOG01053	G	436.496	414.041	437.729	342.669	355.081	362.923	-0.676428	6.32138e-07	1.61658e-06
MMP1116	cellulase	arCOG01518	G	956.205	1008.93	1010.98	670.701	744.191	732.243	-0.876134	2.55019e-07	6.77742e-07
MMP1117	hypothetical protein	arCOG02579	R	395.558	206.932	311.776	372.867	353.115	369.869	-0.0934046	0.512681	0.571375
MMP1118	hypothetical protein	arCOG05031	S	311.631	80.3009	184.32	229.832	196.746	228.132	-0.124703	0.71119	0.752622
MMP1119	yjlA; conserved hypothetical protein	COG00500	Q	46.1243	30.0467	40.2504	174.545	179.055	181.709	1.82672	1.23146e-65	3.49973e-64
MMP1120	ATPase-like ATP-binding protein	arCOG02320	N	283.783	182.095	228.044	268.37	262.875	270.102	-0.160298	0.0525589	0.0749261
MMP1121	metal-dependent phophohydrolase-like protein	arCOG01859	R	97.7193	51.6957	80.7079	651.205	677.002	664.971	2.75128	2.35912e-89	9.6669e-88
MMP1122	ychF; GTP1/OBG family:ATP/GTP-binding site motif A (P-loop):TGS domain	arCOG00357	J	296.658	233.397	294.191	1025.91	991.318	989.732	1.48679	2.4144e-64	6.75266e-63
MMP1123	radical SAM domain-containing protein	arCOG01355	C	130.573	99.2615	126.06	1182.45	1153.3	1195.56	2.93318	0	0
MMP1124	thiamine-monophosphate kinase	arCOG00638	H	41.5063	27.5394	31.7367	46.9066	46.494	41.2465	0.046568	0.7515	0.790897
MMP1125	hypothetical protein	arCOG05018	S	22.9193	11.257	17.1016	32.4613	35.8717	39.3158	0.694698	0.0024329	0.00417002
MMP1126	proliferating-cell nucleolar antigen	arCOG00973	J	184.785	94.5236	136.557	192.202	182.358	202.167	0.117505	0.434766	0.493594
MMP1127	RNA binding S1 domain-containing protein	arCOG05113	K	91.3539	68.4147	78.8173	206.305	202.92	214.086	1.00811	6.89038e-41	1.04662e-39
MMP1128	ppiB; Peptidyl-prolyl cis-trans isomerase, cyclophilin type	arCOG04767	O	137.464	108.672	120.991	640.357	702.668	703.624	2.10036	9.55685e-87	3.74204e-85
MMP1129	ppiB; Peptidyl-prolyl cis-trans isomerase, cyclophilin type	arCOG04767	O	586.022	437.636	496.355	892.049	936.802	946.961	0.491271	5.81595e-09	1.86661e-08
MMP1130	hypothetical protein	arCOG04214	S	83.3426	53.9695	56.651	328.943	331.814	358.635	2.02018	5.83392e-48	1.09355e-46
MMP1131	peptide chain release factor 1	arCOG01742	J	332.158	153.964	240.76	421.546	439.819	429.577	0.486188	0.00596548	0.00971459
MMP1132	endA; tRNA-intron endonuclease	arCOG01701	J	143.897	69.2314	115.894	235.698	228.762	235.564	0.735854	1.17315e-05	2.66378e-05
MMP1133	comC; L-sulfolactate dehydrogenase/(S)-hydroxyglutaric acid dehydrogenase	arCOG04874	C	242.127	180.89	201.281	317.018	326.523	340.749	0.278872	0.00134302	0.00238548
MMP1134	type A flavoprotein	arCOG00509	C	8.5509	4.04794	4.33022	12.6965	15.2402	20.255	1.14331	0.000203709	0.000403752
MMP1135	flavodoxin:beta-lactamase-like	arCOG00509	C	10.091	10.769	8.17103	13.1058	17.0352	14.9901	0.247706	0.333056	0.38993
MMP1136	rubrerythrin	arCOG01097	C	653.276	572.602	580.126	418.004	480.696	429.445	-0.832399	2.97359e-09	9.84861e-09
MMP1137	Lrp/AsnC family transcriptional regulator	arCOG01580	K	469.804	388.338	412.016	347.018	352.404	378.016	-0.622353	7.79521e-09	2.45271e-08
MMP1138	thiM; Hydroxyethylthiazole kinase family	arCOG00019	H	238.503	185.253	207.488	241.612	284.336	279.443	-0.0284804	0.809067	0.841048
MMP1139	thiE; Thiamine monophosphate synthase	arCOG01089	H	137.58	108.414	108.672	149.182	158.201	139.192	-0.0468033	0.732793	0.773626
MMP1140	fdxA; ferredoxin	arCOG02587	C	731.359	286.622	490.477	404.056	355.659	614.832	-0.471472	0.0944803	0.126596
MMP1141	ATP-dependent helicase	arCOG00557	R	60.2616	50.0913	54.7538	88.3927	93.1364	88.5513	0.326868	0.0026164	0.00446715
MMP1142	metallophosphoesterase	arCOG01150	R	20.8696	9.91687	18.4171	37.2223	34.3626	30.891	0.692008	0.00162625	0.00285404
MMP1143	hypothetical protein	arCOG06665	R	124.139	67.5229	83.4676	145.79	136.05	146.301	0.27333	0.088558	0.119296
MMP1144	bacitracin resistance protein BacA	arCOG04761	I	124.182	49.8009	76.6969	217.875	214.163	214.754	1.03039	2.82913e-06	6.76382e-06
MMP1145	minD; Septum formation inhibitor-activating ATPase	arCOG00589	N	248.514	133.806	202.714	234.993	219.897	221.854	-0.146265	0.289503	0.3442
MMP1146	purF; Amidophosphoribosyltransferase	arCOG00093	F	698.041	554.157	632.589	3133.64	3286.88	3320.57	1.98715	5.69636e-121	3.7174e-119
MMP1147	rpl37e; LSU ribosomal protein L37E	arCOG04126	J	5306.86	7015.71	4979.62	5241.72	5362.13	5600.95	-0.524289	0.0352436	0.0514919
MMP1148	small nuclear ribonucleoprotein	arCOG00998	K	2105.84	2226.74	1867.1	1965.14	2132.47	2125.84	-0.402645	0.0312056	0.0459735
MMP1149	leuC; 3-isopropylmalate dehydratase	arCOG01698	E	1087.73	849.993	962.226	902.081	945.292	955.536	-0.430808	2.34122e-07	6.25034e-07
MMP1150	mtaA; Uroporphyrinogen decarboxylase (URO-D)	arCOG03323	H	37.2809	27.532	31.0598	87.7578	54.5589	65.6762	0.738389	0.000257943	0.000504434
MMP1151	mtbC; Coenzyme B12-binding:Cobalamin-dependent methionine synthase, B12-binding	arCOG02028	R	16.5606	13.2337	16.8397	57.2251	45.346	41.5975	1.25375	4.39634e-09	1.42396e-08
MMP1152	hypothetical protein	arCOG00629	R	246.356	119.694	181.225	304.766	206.918	253.481	0.131119	0.527068	0.584087
MMP1153	ehbN; energy-converting hydrogenase B subunit N	arCOG01547	C	1025	997.931	1000.56	383.166	378.161	421.876	-1.75445	1.5061e-33	1.8821e-32
MMP1154	hdrC1; heterosulfide reductase, subunit C1	arCOG00964	C	582.109	605.594	640.244	367.526	375.777	425.89	-1.04871	3.73867e-10	1.35826e-09
MMP1155	hdrB1; heterosulfide reductase, subunit B1	arCOG00338	C	1154.78	1789.75	1567.14	561.63	670.522	691.823	-1.66439	1.92991e-09	6.57738e-09
MMP1156	carboxymuconolactone decarboxylase	arCOG02148	S	687.659	1588.64	942.751	328.249	361.079	431.558	-1.99512	3.00786e-07	7.94581e-07
MMP1157	rbo; Desulfoferrodoxin, ferrous iron-binding site	arCOG02146	C	623.829	609.06	782.06	307.733	333.396	361.211	-1.403	5.59132e-16	3.15766e-15
MMP1158	hypothetical protein	arCOG02797	S	535.893	994.933	788.198	243.19	278.224	386.997	-1.80364	1.91077e-07	5.13228e-07
MMP1159	Ferritin	arCOG01095	P	697.086	942.852	887.292	322.643	362.471	407.914	-1.63387	2.22421e-11	8.87235e-11
MMP1160	hypothetical protein	arCOG05047	C	297.215	671.514	361.264	101.764	113.547	198.964	-2.16051	1.15982e-06	2.89462e-06
MMP1161	hypothetical protein	arCOG01670	R	534.846	611.87	589.798	256.444	258.202	276.843	-1.54452	1.25027e-15	6.90588e-15
MMP1162	beta-lactamase domain-containing protein	arCOG00509	C	214.776	265.546	289.544	409.782	468.577	510.749	0.43712	0.0506203	0.0722795
MMP1163	CutA1 divalent ion tolerance protein	arCOG04231	P	211.555	215.368	218.243	252.537	266.224	289.994	-0.071065	0.669843	0.719673
MMP1164	heavy metal transport/detoxification protein	arCOG02764	P	63.6615	56.097	74.2324	165.19	137.209	190.16	0.961768	1.46664e-06	3.59919e-06
MMP1165	heavy metal translocating P-type ATPase	arCOG01576	P	137.548	141.432	164.572	306.529	302.114	346.416	0.704895	2.26264e-05	4.98347e-05
MMP1166	iron-sulfur flavoprotein	arCOG02573	R	116.203	164.258	147.49	135.475	133.676	148.743	-0.459471	0.0676194	0.093826
MMP1167	flavoprotein-like protein	arCOG01705	C	167.814	202.239	212.906	180.204	173.408	216.457	-0.445356	0.0404525	0.0587612
MMP1168	ABC transporter ATP-binding protein	arCOG04236	O	855.742	842.618	910.494	629.061	629.159	663.11	-0.840795	5.20805e-09	1.67456e-08
MMP1169	SufBD protein	arCOG01715	O	1191.1	959.646	1149.63	872.401	846.542	886.488	-0.725005	1.10536e-18	7.21353e-18
MMP1170	glycosyl transferase	arCOG00895	M	103.235	86.3453	114.273	127.223	131.968	134.457	-0.00831297	0.949922	0.95753
MMP1171	pssA; archaetidylserine synthase	arCOG00671	I	151.873	102.874	123.443	211.16	197.29	239.169	0.401511	0.000327152	0.000629991
MMP1172	DNA protection protein DPS	arCOG01093	R	10.5604	17.6065	12.7083	28.9894	21.8312	18.9902	0.359762	0.323139	0.379581
MMP1173	zinc/iron permease	arCOG00577	P	21.9172	21.1739	21.17	48.2495	48.3011	46.4249	0.775234	5.53346e-06	1.28289e-05
MMP1174	peroxiredoxin	arCOG00312	O	1626.08	1381.45	1603.69	995.898	1036.67	1072.63	-0.958214	2.24822e-20	1.59732e-19
MMP1175	hypothetical protein	arCOG03411	Q	206.74	104.168	142.933	197.91	165.385	156.865	-0.152957	0.394103	0.452568
MMP1176	iron transport system substrate-binding protein,N-term half	arCOG03303	P	173.593	220.298	150.913	195.061	142.835	112.402	-0.698425	0.0225061	0.0339227
MMP1177	iron transport system substrate-binding protein,C-term half	arCOG03303	P	316.025	224.959	266.911	336.005	286.407	241.333	-0.276847	0.0733442	0.100727
MMP1178	periplasmic binding protein	arCOG03303	P	1228.97	893.208	916.015	1089.68	951.047	869.025	-0.439229	0.00168185	0.00294867
MMP1179	methyltransferase	arCOG01786	Q	10.8892	9.8618	7.82999	157.614	140.958	122.83	3.51214	3.65154e-58	8.57869e-57
MMP1180	hypothetical protein	arCOG00948	O	46.1963	35.7715	42.1199	230.888	192.03	179.357	1.90027	3.36088e-42	5.28739e-41
MMP1181	iron transport system binding protein	arCOG03303	P	172.685	148.329	158.219	218.824	187.584	165.951	-0.131251	0.394263	0.452568
MMP1182	transport system permease	arCOG01007	P	1254.37	807.761	1066.05	1107.05	962.728	917.927	-0.432791	0.000141497	0.00028526
MMP1183	iron ABC transporter ATPase subunit	arCOG00198	P	1274.08	1147.64	1226.85	1104.53	977.913	898.114	-0.684335	1.71344e-06	4.18156e-06
MMP1184	N-acetyltransferase-like protein	arCOG00833	R	44.6634	11.5494	25.6861	25.353	22.1982	30.883	-0.386281	0.294528	0.349702
MMP1185	hydrogen uptake protein:hydrogenase maturation protease HycI	arCOG04429	C	619.98	250.204	412.237	657.637	589.701	624.579	0.211917	0.325897	0.382311
MMP1186	lon; ATP-dependent protease LonB	arCOG02160	O	899.354	632.558	801.035	875.093	896.464	871.327	-0.19295	0.00537927	0.00880881
MMP1187	fucA; Class II aldolase/adducin, N-terminal	arCOG04226	G	237.643	131.255	183.448	444.881	444.165	444.933	0.911789	5.82059e-13	2.64327e-12
MMP1188	hypothetical protein	arCOG04308	S	5246.11	2755.59	4157.58	3348.27	3086.87	3365.18	-0.663319	2.05859e-06	4.99619e-06
MMP1189	ribose-5-phosphate isomerase A	arCOG01122	G	444.56	254.616	312.425	229.518	263.21	263.913	-0.777836	6.51445e-08	1.86037e-07
MMP1190	FKBP-type peptidylprolyl isomerase	arCOG00981	O	1261.09	715.144	943.243	328.792	349.473	351.146	-1.8617	1.799e-48	3.40842e-47
MMP1191	mch; N5,N10-methenyltetrahydromethanopterin cyclohydrolase	arCOG02675	H	1893.09	1579.22	1700.81	557.054	616.841	653.407	-1.88908	1.20492e-59	2.90831e-58
MMP1192	radical SAM domain-containing protein	arCOG00932	R	48.6727	29.3702	38.1339	57.3553	67.4519	53.6742	0.255199	0.11797	0.155354
MMP1193	hypothetical protein	arCOG06666	S	27.063	37.3581	33.2311	36.8061	41.1781	39.6167	-0.155661	0.525276	0.582831
MMP1194	triple helix repeat-containing collagen	arCOG03606	S	20.1734	15.5316	19.4765	19.6745	16.2743	19.9766	-0.358894	0.0103384	0.0162937
MMP1195	yneG; putative cytoplasmic protein	COG02221	C	90.8162	35.859	55.3151	48.3935	48.3701	51.4378	-0.641462	0.0114012	0.0178727
MMP1196	hypothetical protein	arCOG05028	S	237.459	170.779	193.937	146.299	135.913	139.416	-0.889396	6.09197e-19	4.06593e-18
MMP1197	binding-protein dependent transport system inner membrane protein	arCOG00169	P	180.993	90.2807	143	183.752	193.46	194.559	0.113098	0.480563	0.538989
MMP1198	nitrate/sulfonate/bicarbonate ABC transporter ATPase	arCOG00193	P	229.64	164.16	171.375	181.422	186.443	185.313	-0.406271	0.000342465	0.000658759
MMP1199	phosphate transporter PhoU	arCOG00318	P	144.416	103.64	134.009	185	171.837	186.824	0.133341	0.125533	0.164575
MMP1200	lysA; Diaminopimelate decarboxylase	arCOG02268	E	455.764	383.746	418.317	385.782	397.022	419.593	-0.452628	1.04731e-05	2.39037e-05
MMP1201	nuclease	arCOG03192	L	55.0833	29.3702	43.0228	89.8934	95.8527	116.891	0.880168	1.01464e-06	2.55036e-06
MMP1202	hypothetical protein	arCOG00761	S	26.3021	17.7487	22.5426	34.6954	29.1317	46.8992	0.354963	0.148646	0.192026
MMP1203	cbiD; Cobalamin (vitamin B12) biosynthesis CbiD protein	arCOG04383	H	40.4211	21.6945	34.6418	64.4614	63.897	73.6481	0.696018	6.62219e-06	1.52328e-05
MMP1204	M24 family metallopeptidase	arCOG01000	E	102.481	65.7635	77.6383	104.841	106.331	104.728	-0.00841076	0.939865	0.950111
MMP1205	aroA; 3-phosphoshikimate-1-carboxyvinyltransferase	arCOG04134	E	195.338	166.781	180.057	129.176	122.978	132.08	-0.884273	1.93261e-16	1.11648e-15
MMP1206	glnA; glutamine synthetase	arCOG01909	E	3281.49	3400.32	3101.37	1279.12	1354.86	1266.1	-1.73228	3.85001e-24	3.40891e-23
MMP1207	30S ribosomal protein S6e	arCOG01946	J	2517.21	1141.86	1882.71	1825.47	1795.19	1829.85	-0.364587	0.0444605	0.0640552
MMP1208	aIF2_gamma; translation initiation factor aIF-2, subunit gamma	arCOG01563	J	1522.23	1578.3	1640.3	2712.82	2876.64	2765.34	0.414176	0.0101611	0.0160285
MMP1209	hypothetical protein	arCOG00367	L	156.786	73.8128	127.149	1021.91	995.089	1018.02	2.73763	1.37753e-57	3.15221e-56
MMP1210	hypothetical protein	arCOG04060	K	2524.7	1704.31	2563.57	1769.69	1591.46	1846.21	-0.754265	4.33291e-11	1.70415e-10
MMP1211	hypothetical protein	arCOG01767	I	4163.68	5399.7	5065.91	2546.13	2275.27	2329.94	-1.45493	6.44226e-11	2.47844e-10
MMP1212	acetyl-CoA acetyltransferase	arCOG01278	I	4170.52	6027.28	5230.64	2651.75	2365.16	2327.35	-1.5021	3.26631e-09	1.07776e-08
MMP1213	hypothetical protein	arCOG01285	V	4620.11	4120.17	4634.59	2759.81	2313.22	2403.13	-1.23184	2.72402e-21	2.05117e-20
MMP1214	hypothetical protein	arCOG06667	S	20.5176	20.7991	21.8427	41.5304	41.1482	44.6652	0.631583	0.000745595	0.00137277
MMP1215	cobyric acid synthase	arCOG00105	H	77.126	75.8909	78.7345	133.268	150.235	145.802	0.493915	0.00149195	0.00263672
MMP1216	hisC; Histidinol-phosphate aminotransferase	arCOG04273	E	171.423	132.337	154.91	421.617	444.798	452.653	1.14524	7.61243e-40	1.09943e-38
MMP1217	hypothetical protein	arCOG04872	S	368.147	245.713	299.966	429.195	407.447	433.119	0.102628	0.199883	0.248374
MMP1218	hypothetical protein	arCOG04422	S	410.406	459.921	448.178	513.629	531.615	535.168	-0.148553	0.414334	0.472938
MMP1219	dinG ATP-dependent helicase	arCOG00770	K	174.405	105.142	135.568	221.614	235.218	232.118	0.367887	0.000633691	0.00118405
MMP1220	glgP; glycogen phosphorylase	arCOG01421	G	133.417	104.366	116.592	320.432	341.988	317.983	1.08867	1.54644e-27	1.53945e-26
MMP1221	SAM-binding motif-containing protein	arCOG00977	H	68.9115	53.051	57.9583	103.705	99.4711	109.708	0.421748	0.00066929	0.00124397
MMP1222	radA; DNA repair and recombination protein radA	arCOG00415	L	858.622	618.893	756.595	1248.4	1245.17	1280.47	0.380925	9.15122e-11	3.4751e-10
MMP1223	hypothetical protein	arCOG04866	S	296.68	396.591	352.461	357.462	357.17	345.943	-0.403695	0.081293	0.110523
MMP1224	ABC-type amino acid transport/signal transduction systems periplasmic component-related	arCOG01799	E	863.143	634.967	740.315	1048.71	1050.25	1000.73	0.0932561	0.242402	0.294357
MMP1225	amino acid ABC-type transporter-like protein	arCOG01799	E	98.3678	81.7062	107.797	409.708	392.739	394.116	1.6744	2.0808e-44	3.42652e-43
MMP1226	geranylgeranyl reductase	arCOG00570	C	35.3522	19.9122	32.5776	19.5323	23.3792	26.5822	-0.703528	0.000262744	0.000512684
MMP1227	cbiE; Uroporphyrin-III C/tetrapyrrole (Corrin/Porphyrin) methyltransferase	arCOG00650	H	40.7645	15.9447	30.5044	64.786	57.2544	66.4662	0.762127	0.000913903	0.00165328
MMP1228	hypothetical protein	arCOG06579	S	53.1575	30.5845	48.5947	71.2346	64.9619	70.6131	0.273652	0.0672127	0.093398
MMP1229	FUN14 family protein	arCOG04811	S	267.156	247.797	318.464	169.609	196.679	183.963	-0.987709	6.3651e-09	2.03545e-08
MMP1230	DNA polymerase,beta-like region	arCOG01831	R	184.653	133.341	169.283	212.856	192.359	215.726	-0.0265026	0.748741	0.789044
MMP1231	HAD family hydrolase fragment	arCOG05114	R	127.251	103.987	119.322	191.858	178.531	183.235	0.281174	0.0155194	0.0238406
MMP1232	PP-loop domain-containing protein	arCOG00044	D	47.8789	29.9428	28.1683	40.5821	40.2046	36.9756	-0.21564	0.26958	0.32269
MMP1233	formate dehydrogenase accessory protein FdhD	arCOG04358	C	93.9802	96.3323	85.0298	53.8321	56.1635	49.7337	-1.18413	6.41172e-10	2.26402e-09
MMP1234	UBA/THIF-type NAD/FAD binding protein	arCOG01676	H	120.708	61.1395	97.43	122.452	115.097	112.776	-0.0282335	0.861129	0.885761
MMP1235	moaE; Molybdopterin biosynthesis MoaE	arCOG00534	H	116.935	77.389	84.1649	94.6316	85.2524	89.8351	-0.418539	0.00345365	0.00582887
MMP1236	hypothetical protein	arCOG04376	R	49.1476	22.0276	40.8577	57.9068	56.136	53.4506	0.226642	0.266997	0.320469
MMP1237	hypothetical protein	arCOG06668	S	83.0502	28.4425	31.0225	75.0196	73.095	85.2646	0.372873	0.298512	0.35348
MMP1238	bioB; TonB-dependent receptor protein:Biotin synthase	arCOG00658	H	30.8323	20.3347	26.615	78.0279	75.6615	77.1076	1.1941	9.34276e-23	7.44885e-22
MMP1239	hypothetical protein	arCOG00043	R	26.5993	22.3184	21.2666	67.131	54.6016	66.813	1.04668	4.72485e-10	1.69556e-09
MMP1240	Sep-tRNA:Cys-tRNA synthetase	arCOG00091	R	261.956	203.402	226.672	236.656	251.302	236.411	-0.313799	0.00128385	0.00228731
MMP1241	hypothetical protein	arCOG05115	S	186.215	111.163	138.134	181.648	168.29	189.038	-0.0614304	0.63916	0.691344
MMP1242	nadA; Quinolinate synthetase A	arCOG04459	H	356.468	321.344	336.908	305.554	317.212	306.499	-0.518428	3.37356e-05	7.28457e-05
MMP1243	UBA/THIF-type NAD/FAD binding protein	arCOG01677	R	42.541	43.9989	44.5735	70.581	83.5495	86.7569	0.485639	0.0105876	0.0166418
MMP1244	fwdH; tungsten containing formylmethanofuran dehydrogenase, subunit H	arCOG04891	C	1197.7	1571.41	1395.67	877.074	1036.27	1063.48	-0.907532	0.000120153	0.000243345
MMP1245	fwdF; tungsten containing formylmethanofuran dehydrogenase, subunit F	arCOG02180	C	1197.62	1463.34	1411.53	859.706	1019.78	1016.57	-0.908092	2.46497e-05	5.37676e-05
MMP1246	fwdG; tungsten containing formylmethanofuran dehydrogenase, subunit G	arCOG00292	C	59.9725	55.6794	52.6042	44.3237	46.1951	60.9412	-0.537508	0.0197094	0.0299121
MMP1247	fwdD; tungsten containing formylmethanofuran dehydrogenase, subunit D	arCOG02674	C	752.459	1081.84	873.698	505.335	583.964	586.88	-1.12313	1.65695e-05	3.71443e-05
MMP1248	fwdA; tungsten containing formylmethanofuran dehydrogenase, subunit A	arCOG04461	C	1327.1	1792.92	1656.58	939.815	1120.88	1119.52	-1.01107	2.77688e-05	6.04056e-05
MMP1249	fwdC; tungsten containing formylmethanofuran dehydrogenase, subunit C	arCOG00097	C	1264.35	1326.04	1440.49	864.584	946.336	1019.27	-0.914448	9.23633e-08	2.58735e-07
MMP1250	6-pyruvoyl tetrahydropterin synthase	arCOG02172	H	282.056	178.087	229.192	263.771	262.031	265.762	-0.169732	0.0829122	0.112292
MMP1251	CBS domain-containing signal transduction protein	arCOG00606	R	424.849	436.159	465.163	403.729	455.514	439.258	-0.430799	0.00956348	0.0151946
MMP1252	CBS domain-containing protein	arCOG00600	R	488.143	573.282	495.687	440.535	475.194	502.934	-0.550389	0.00727834	0.0117225
MMP1253	hypothetical protein	arCOG04410	R	140.434	90.6241	114.145	193.188	216.254	214.828	0.485303	1.06897e-05	2.4335e-05
MMP1254	purM; AIR synthase related protein:Phosphoribosylformylglycinamidine cyclo-ligase	arCOG00639	F	308.5	326.319	319.348	313.595	337.234	321.688	-0.37698	0.0272622	0.0404684
MMP1255	pheT; Phenylalanyl-tRNA synthetase beta subunit	arCOG00412	J	332.127	222.383	274.887	350.335	367.934	383.947	0.0395325	0.630504	0.6824
MMP1256	hypothetical protein	arCOG06669	S	44.6873	31.0046	31.5488	228.052	221.744	251.566	2.3335	1.89977e-60	4.78199e-59
MMP1257	NERD domain-containing protein	arCOG06670	S	150.267	127.605	162.326	281.862	302.89	303.822	0.62993	4.86732e-07	1.25936e-06
MMP1258	hemB; Delta-aminolevulinic acid dehydratase	arCOG04300	H	267.157	335.111	331.885	452.708	505.631	505.18	0.231177	0.287409	0.342173
MMP1259	FAD-dependent pyridine nucleotide-disulfide oxidoreductase	arCOG01069	R	828.902	771.292	808.881	584.439	642.805	623.994	-0.775064	1.06696e-08	3.29823e-08
MMP1260	hypothetical protein	arCOG01803	P	3715.11	2861.95	3265.91	1455.37	1465.32	1499.25	-1.53612	1.4684e-99	7.18702e-98
MMP1261	hypothetical protein	arCOG01917	S	555.372	455.959	496.502	513.157	535.285	531.984	-0.316391	0.0015669	0.00275262
MMP1262	hypothetical protein	arCOG06574	S	134.743	86.6203	103.63	195.247	186.653	218.387	0.51267	1.70133e-05	3.80405e-05
MMP1263	hypothetical protein	arCOG05059	R	80.8271	50.1609	69.6031	185.851	164.877	172.735	1.01294	3.98646e-19	2.71202e-18
MMP1264	hypothetical protein	arCOG00280	L	110.759	96.813	117.594	233.89	238.559	234.995	0.735041	5.79298e-10	2.0502e-09
MMP1265	glutamyl-tRNA(Gln) amidotransferase subunit E	arCOG01719	J	247.78	282.932	262.28	246.949	287.061	265.031	-0.400074	0.0437903	0.0631929
MMP1266	glutamyl-tRNA(Gln) amidotransferase subunit D	arCOG01924	E	233.139	231.649	235.01	272.235	299.035	275.993	-0.122792	0.433073	0.491989
MMP1267	hypothetical protein	arCOG06671	S	120.373	58.1611	87.0429	119.241	117.019	109.991	0.0314696	0.857141	0.883206
MMP1268	hypothetical protein	arCOG04365	S	47.2881	37.8506	36.4812	19.2144	25.6466	26.5046	-1.15214	2.37128e-09	8.01958e-09
MMP1269	hypothetical protein	arCOG03422	S	22.3084	13.0972	21.4279	12.1613	10.7784	10.864	-1.12208	0.000585481	0.0010998
MMP1270	bifunctional hexulose-6-phosphate synthase/ribonuclease regulator	arCOG00053	G	83.6958	110.548	141.921	439.869	293.935	287.55	1.18856	4.83067e-05	0.000102922
MMP1271	vorA; 2-oxoisovalerate oxidoreductase subunit alpha	arCOG01600	C	346.576	502.35	493.212	462.562	298.863	312.213	-0.751279	0.00979679	0.0154955
MMP1272	vorB; 2-oxoisovalerate oxidoreductase subunit beta	arCOG01607	C	301.729	413.071	406.401	486.516	308.43	341.919	-0.405819	0.143281	0.186181
MMP1273	vorC; 2-oxoisovalerate oxidoreductase subunit gamma	arCOG00960	C	123.1	169.92	173.425	234.647	127.249	145.591	-0.298694	0.354523	0.412868
MMP1274	AMP-dependent synthetase and ligase	arCOG04201	I	1021.18	1003.94	1135.91	687.253	513.778	544.794	-1.25668	1.22499e-12	5.3961e-12
MMP1275	hypothetical protein	arCOG01866	K	998.529	992.997	999.087	671.469	625.518	711.43	-0.97662	8.40695e-11	3.21324e-10
MMP1276	hypothetical protein	COG01958	K	83.2846	43.0582	53.7064	44.7487	38.0385	45.0407	-0.856017	2.4345e-05	5.33531e-05
MMP1277	sdhA; Fumarate reductase/succinate dehydrogenase, flavoprotein subunit	arCOG00571	C	36.3924	82.6957	67.0703	62.3065	63.4843	63.9883	-0.42941	0.243499	0.295486
MMP1278	hypothetical protein	arCOG04967	T	16.0588	42.1552	35.9015	22.3806	29.5142	33.7822	-0.583872	0.206914	0.255847
MMP1279	camphor resistance protein CrcB	arCOG04701	D	46.6749	26.8546	44.3584	69.6361	70.2372	76.2058	0.499616	0.00505205	0.00828838
MMP1280	hypothetical protein	arCOG00976	O	19.5405	7.30779	9.19693	66.2671	49.67	61.3533	1.92413	7.549e-10	2.6444e-09
MMP1281	GCN5-like N-acetyltransferase	arCOG00826	K	66.6344	24.4314	47.9655	184.822	177.453	188.379	1.64186	1.86324e-12	8.04666e-12
MMP1282	hypothetical protein	arCOG01045	H	212.888	142.924	180.74	239.162	221.003	222.155	-0.0254501	0.790584	0.824754
MMP1283	hypothetical protein	arCOG05082	S	127.289	179.355	139.077	109.366	116.527	137.027	-0.718965	0.0100953	0.015939
MMP1284	DEAD/DEAH box helicase domain-containing protein	arCOG00554	R	138.141	82.14	106.485	157.088	145.224	147.811	0.0993249	0.363472	0.422731
MMP1285	hypothetical protein	arCOG05033	R	39.6958	11.6575	18.0994	79.9108	70.4835	72.9125	1.36153	2.35201e-05	5.17383e-05
MMP1286	DNA primase	arCOG04281	L	571.17	608.179	573.967	558.779	601.389	570.499	-0.425176	0.0144855	0.0223302
MMP1287	hypothetical protein	arCOG02254	R	173.041	107.598	136.269	147.586	133.074	161.297	-0.287999	0.0362302	0.0528895
MMP1288	UbiD family decarboxylase	arCOG01671	H	316.18	290.768	305.799	449.801	473.022	444.488	0.19004	0.147115	0.19032
MMP1289	rpl10e; LSU ribosomal protein L10E	arCOG04113	J	3866.42	3126.06	3600.65	3687.79	3736.75	3641.46	-0.320869	0.000256642	0.000502447
MMP1290	GTP-binding protein	arCOG00355	R	425.748	298.084	367.563	387.886	385.424	387.763	-0.284441	8.52141e-05	0.000176852
MMP1291	glycoside hydrolase	arCOG03278	G	162.684	106.492	136.911	192.962	193.942	225.252	0.220915	0.0309429	0.0456246
MMP1292	glycoside hydrolase 15-like protein	arCOG03285	G	93.5061	70.3639	81.954	128.305	138.186	134.646	0.329366	0.000355182	0.000682476
MMP1293	group 1 glycosyl transferase	arCOG01403	M	101.955	224.27	206.79	90.8023	105	112.342	-1.243	0.000687563	0.00127525
MMP1294	glgA; Glycosyl transferase, group 1	arCOG01420	G	124.041	98.7439	117.14	91.8885	94.2711	98.5191	-0.636947	1.24502e-11	5.10167e-11
MMP1295	glucose-6-phosphate isomerase	arCOG00052	G	113.372	96.2229	98.9539	76.0571	67.3104	77.6993	-0.868401	1.847e-12	7.99608e-12
MMP1296	pfkC; ADP-dependent phosphofructokinase	arCOG03370	G	65.2906	46.1353	49.7229	52.1732	50.7573	64.6674	-0.320577	0.0234621	0.0352432
MMP1297	fdhB; formate dehydrogenase beta subunit	arCOG02653	C	6882.61	7780.08	7590.3	11211.4	11081	7478.41	0.0121259	0.959797	0.965276
MMP1298	fdhA; formate dehydrogenase alpha subunit	arCOG01491	C	6903.01	6826.08	7511.57	11558.3	10301.1	7434.72	0.0666102	0.757313	0.795698
MMP1299	carbonic anhydrase	arCOG02860	P	4926.8	7284.37	6061.74	4117.04	3064	2435.98	-1.35867	7.98775e-06	1.83022e-05
MMP1300	hypothetical protein	arCOG05116	J	4443.45	3835.92	4551.11	3676.09	2725.36	2434.78	-0.926956	7.51669e-07	1.91117e-06
MMP1301	fdhC; Formate transporter	arCOG03454	P	11311	10990.8	10786.7	8693.56	7002.18	6119.73	-1.00093	1.4037e-07	3.82275e-07
MMP1302	hypothetical protein	arCOG06672	S	17607.6	12538.5	15032.4	11742.7	10982.5	9772.38	-0.848917	5.50045e-15	2.88446e-14
MMP1303	sensory transduction histidine kinase	arCOG02320	N	321.69	256.27	305.93	490.771	502.891	531.842	0.404752	2.12215e-06	5.1363e-06
MMP1304	response regulator receiver protein	arCOG02595	T	229.272	142.394	158.053	364.578	368.219	384.084	0.707474	5.86614e-08	1.68341e-07
MMP1305	hypothetical protein	arCOG02838	S	193.632	126.907	159.885	312.336	312.17	327.803	0.616558	9.31027e-15	4.83914e-14
MMP1306	hypothetical protein	arCOG04262	S	324.431	240.832	266.769	547.014	534.667	570.356	0.611783	1.0861e-13	5.34556e-13
MMP1307	methyltransferase-like protein	arCOG00032	R	162.042	168.391	171.709	387.696	408.727	400.617	0.851788	1.43152e-07	3.8865e-07
MMP1308	tal; Transaldolase	arCOG05061	G	1776.28	1776.25	1664.49	1459.83	1526.48	1456.17	-0.634106	6.54817e-05	0.000138013
MMP1309	hypothetical protein	arCOG04894	S	17.5347	4.98208	7.89629	123.948	110.053	122.074	3.19429	4.62593e-26	4.40589e-25
MMP1310	purO; IMP cyclohydrolase	arCOG04727	F	695.436	605.027	665.739	1031.62	1037.6	1066.16	0.284096	0.00778499	0.0124815
MMP1311	ferredoxin	arCOG01610	C	49.161	76.7053	35.2954	46.4503	36.3383	47.0916	-0.739877	0.0732607	0.100727
MMP1312	hypothetical protein	arCOG05063	S	173.688	74.767	147.186	388.225	365.703	399.655	1.20066	4.32001e-09	1.40182e-08
MMP1313	fen-1; flap endonuclease	arCOG04050	L	199.746	102.612	138.62	553.131	526.9	578.184	1.55719	2.02968e-25	1.89222e-24
MMP1314	phosphoesterase domain-containing protein	arCOG00429	L	590.386	492	548.336	956.45	993.439	993.683	0.465529	1.41397e-06	3.48937e-06
MMP1315	korG; 2-oxoglutarate oxidoreductase gamma subunit	arCOG01602	C	396.214	170.58	282	439.125	434.648	421.584	0.27117	0.170884	0.216617
MMP1316	korB; 2-oxoglutarate oxidoreductase beta subunit	arCOG01599	C	570.282	471.636	550.882	678.517	729.826	715.603	0.0307496	0.762753	0.800459
MMP1317	hypothetical protein	arCOG05037	S	348.177	200.866	281.682	488.532	478.667	500.669	0.459985	3.45466e-05	7.44145e-05
MMP1318	lysS; Lysyl-tRNA synthetase	arCOG00485	J	542.405	465.044	492.303	462.357	529.453	508.79	-0.387728	0.00178838	0.00312302
MMP1319	rps13p; SSU ribosomal protein S13	arCOG01722	J	5596.16	7052.17	6253.88	4930.57	5221.29	4966.56	-0.742579	0.000637175	0.00118817
MMP1320	rps4p; SSU Ribosomal protein S4	arCOG04239	J	5127.93	6508.65	5769.31	4512.28	4867.54	4497.18	-0.74737	0.000715711	0.00132328
MMP1321	rps11p; SSU ribosomal protein S11	arCOG04240	J	4265.3	6349.11	5252.38	3599.25	3973.8	3812.77	-0.912078	0.000514366	0.00097453
MMP1322	rpoD; DNA-directed RNA polymerase, subunit D	arCOG04241	K	2830.25	1496.79	2268.56	2442.6	2381.34	2281.97	-0.243614	0.0855234	0.115739
MMP1323	50S ribosomal protein L18e	arCOG00780	J	3443.51	2685.23	3321.32	2949.32	3083.31	2924.43	-0.457348	3.3239e-07	8.71536e-07
MMP1324	rpl13p; LSU ribosomal protein L13P	arCOG04242	J	2339.28	1926.36	2092.81	1921.47	2022.82	2092.34	-0.461071	3.78694e-06	8.98061e-06
MMP1325	rps9p; SSU Ribosomal protein S9	arCOG04243	J	4570.56	4564.61	4601.97	3554.51	3816.4	3627.72	-0.721724	2.63908e-06	6.33522e-06
MMP1326	rpoN; DNA-directed RNA polymerase, subunit N	arCOG04244	K	802.589	276.181	475.195	1225.73	1099.73	1352.02	0.917552	0.00048992	0.000931219
MMP1327	rpoK; DNA-directed RNA polymerase, subunit K	arCOG01268	K	577.908	1168.58	577.861	581.864	670.755	714.33	-0.708485	0.0646872	0.090316
MMP1328	enolase	arCOG01170	G	671.483	513.262	599.069	1535.21	1661.73	1660.52	1.06597	2.10086e-35	2.72185e-34
MMP1329	ferredoxin	arCOG00959	C	501.9	301.475	327.447	1116.96	1184.38	1194.66	1.26314	3.09644e-18	1.95553e-17
MMP1330	hydrogenase assembly chaperone hypC/hupF	arCOG04427	O	1364.54	684.463	959.266	1447.04	1283.54	1367.89	0.0962322	0.542835	0.599121
MMP1331	hypothetical protein	arCOG03118	S	50.5902	32.5649	42.4252	109.395	104.133	120.405	1.03476	2.19964e-13	1.06186e-12
MMP1332	FAD-dependent pyridine nucleotide-disulfide oxidoreductase	arCOG01068	C	26.9558	60.2218	55.8767	72.4705	80.4674	81.6824	0.264654	0.474493	0.53286
MMP1333	aroC; Chorismate synthase	arCOG04133	E	43.0989	45.8578	47.3777	30.4442	30.7501	34.9983	-0.902399	1.63538e-06	3.99659e-06
MMP1334	solute-binding protein/glutamate receptor	arCOG00350	R	388.048	269.265	321.898	527.143	517.107	554.634	0.333551	1.85339e-06	4.5106e-06
MMP1335	mevalonate kinase	arCOG01028	I	77.2134	54.7324	69.2835	99.0295	83.232	97.497	0.0996469	0.372727	0.431502
MMP1336	selB; Archaeal translation factor specialized for selenocysteine insertion	arCOG01564	J	90.4889	87.7654	101.82	109.905	114.394	117.904	-0.105186	0.481097	0.539244
MMP1337	hydrogenase maturation protease	arCOG04429	C	155.251	70.2288	106.83	103.852	99.7997	99.5585	-0.479976	0.0138897	0.021487
MMP1338	hypothetical protein	arCOG06673	S	11.55	4.88627	11.9914	63.1248	47.4075	46.9306	2.08428	1.17989e-08	3.63457e-08
MMP1339	SAM-binding motif-containing protein	arCOG00111	Q	32.8296	21.3337	27.452	36.1925	30.1089	33.278	-0.086559	0.582257	0.636832
MMP1340	mre11; DNA repair exonuclease of the SbcD/Mre11-family	arCOG00397	L	52.6861	33.038	40.5392	67.5143	69.0414	84.0129	0.433324	0.00231678	0.00399039
MMP1341	rad50; DNA double-strand break repair rad50 ATPase	arCOG00368	L	33.8098	21.7916	26.2427	40.4016	38.0868	36.8826	0.125486	0.264155	0.31749
MMP1342	hypothetical protein	arCOG04312	R	46.8381	33.2045	44.4832	49.3461	48.3567	53.7827	-0.0932469	0.579393	0.634882
MMP1343	hypothetical protein	arCOG00499	R	73.4373	99.2079	102.563	239.54	272.66	282.51	1.11279	4.43193e-06	1.04399e-05
MMP1344	hypothetical protein	arCOG05081	S	43.6061	45.9433	53.2699	165.479	172.693	195.692	1.51296	3.74732e-16	2.14376e-15
MMP1345	undecaprenyl pyrophospahte synthetase-like protein	arCOG01532	I	151.149	145.74	163.143	494.502	505.621	557.564	1.36508	1.6668e-21	1.2659e-20
MMP1346	basic helix-loop-helix dimerization domain-containing protein	arCOG00854	R	66.0614	43.2155	51.7497	572.796	558.835	630.555	3.07728	1.20918e-179	1.52184e-177
MMP1347	HMmB; archaeal histone B	arCOG02144	L	5700.14	4914.86	3023.14	4407.78	4290.43	5383.26	-0.35296	0.170695	0.216534
MMP1348	bifunctional RNAse/5-amino-6-(5-phosphoribosylamino)uracil reductase	arCOG01484	H	90.2805	51.3803	85.6448	221.636	215.229	227.999	1.18564	6.09113e-18	3.76581e-17
MMP1349	NAD+ synthase-like protein	arCOG00069	H	204.098	184.679	215.073	272.089	288.943	284.384	0.0963124	0.455102	0.513703
MMP1350	radical SAM domain-containing protein	arCOG01356	C	101.632	65.2619	85.2994	200.472	197.241	214.003	0.907076	7.587e-24	6.48947e-23
MMP1351	hypothetical protein	arCOG00833	R	97.5917	36.4661	60.3023	207.372	175.609	185.563	1.2099	5.92477e-07	1.51957e-06
MMP1352	ribulose-1,5-biphosphate synthetase	arCOG00574	G	731.773	713.47	733.207	435.273	447.326	455.306	-1.10237	1.40729e-14	7.27167e-14
MMP1353	hypothetical protein	arCOG00042	D	112.51	79.744	94.8119	92.6356	91.7674	103.077	-0.373674	0.000157056	0.000314327
MMP1354	thiamine biosynthesis protein	arCOG00038	H	195.507	130.352	174.697	295.045	305.369	308.66	0.489903	7.20087e-09	2.27791e-08
MMP1355	hexapeptide repeat-containing transferase	arCOG01854	R	142.601	81.1509	128.648	203.348	205.319	212.813	0.455285	0.000555329	0.00104763
MMP1356	PP-loop domain-containing protein	arCOG00042	D	102.062	38.5163	81.6556	262.957	223.425	235.587	1.36535	1.60422e-08	4.87382e-08
MMP1357	hypothetical protein	arCOG00536	H	12.9887	1.49463	6.72458	48.2719	40.7844	35.2356	2.18091	2.59467e-06	6.23711e-06
MMP1358	ferredoxin	arCOG02460	C	577.753	544.948	595.812	535.641	520.063	491.664	-0.545055	9.60575e-05	0.000197495
MMP1359	hypothetical protein	arCOG00620	S	553.824	479.254	556.425	605.289	574.139	591.861	-0.232882	0.0269026	0.0399787
MMP1360	rpoH; RNA polymerase H/23 kD subunit	arCOG04258	K	1246.03	1120.07	1188.56	5710.6	5850.93	5986.54	1.91221	1.11339e-59	2.72472e-58
MMP1361	rpoB2; DNA-directed RNA polymerase subunit B	arCOG01762	K	1022.16	1076.31	1068.56	4954.1	5111.31	5149.33	1.85852	6.28096e-30	6.87395e-29
MMP1362	rpoB1; Glycoside hydrolase, family 1:DNA-directed RNA polymerase, beta subunit:ATP/GTP-binding site motif A (P-loop)	arCOG01762	K	1050.06	1085.06	1094.27	4885.27	4971.27	4910.41	1.78903	8.524e-30	9.21429e-29
MMP1363	rpoA1; RNA polymerase, alpha subunit	arCOG04257	K	1091.68	1165.59	1167.64	5531.77	5548.04	5494.18	1.86812	3.86536e-29	4.05403e-28
MMP1364	rpoA2; RNA polymerase, A/beta'/A' subunit	arCOG04256	K	1009.9	794.43	943.115	4551.72	4414.21	4455.42	1.90664	9.54275e-142	7.31058e-140
MMP1365	50S ribosomal protein L30e	arCOG01752	J	2309.52	2062.88	2221.02	2521.28	2566.63	2712.21	-0.149883	0.197543	0.245812
MMP1366	nusA; KH domain:KH domain, type 1	arCOG01760	K	2089.05	1605.93	1916.94	2362.83	2383.54	2342.85	-0.0425298	0.568143	0.623718
MMP1367	rps12P; SSU ribosomal protein S12	arCOG04255	J	2974.94	3785.97	3111.09	3297.74	3378.18	3443.23	-0.387783	0.0825533	0.111892
MMP1368	30S ribosomal protein S7P	arCOG04254	J	3857.01	4161.5	4056.11	4745.71	4898.82	4884.01	-0.140943	0.410436	0.469908
MMP1369	aEF-2; translation elongation factor EF-2	arCOG01559	J	5204.82	6413.85	5701.26	6609.5	6845.89	6542.32	-0.21156	0.315909	0.371831
MMP1370	aEF-1_alpha; translation elongation factor EF-1, subunit alpha	arCOG01561	J	9985.26	15403.6	11703.6	10411.6	11564.4	10849.4	-0.614238	0.0261653	0.0390045
MMP1371	rps10p; SSU ribosomal protein S10	arCOG01758	J	3926.52	4791.25	3999.11	4424.29	4830.05	4647.62	-0.290688	0.177537	0.223923
MMP1372	manB; Phosphoglucomutase/phosphomannomutase	arCOG00767	G	148.415	68.0174	104.637	551.063	543.858	549.062	2.01212	3.92842e-30	4.38094e-29
MMP1373	purP; conserved hypothetical archaeal protein	arCOG04346	F	2078.16	1916	2100.61	1855.89	2047.38	1996.53	-0.440914	0.000826083	0.00150679
MMP1374	RNase_HII; Ribonuclease HII	arCOG04121	L	268.241	139.852	215.549	115.242	114.129	123.024	-1.17804	4.52039e-15	2.38471e-14
MMP1375	SAM-binding motif-containing protein	arCOG00978	J	699.351	659.28	696.796	231.588	230.06	212.2	-2.00428	1.43216e-45	2.44997e-44
MMP1376	phage shock protein C, PspC	arCOG03455	K	228.441	99.5956	151.397	244.414	223.503	245.134	0.223932	0.270869	0.324013
MMP1377	hypothetical protein	arCOG02164	R	76.0423	46.5706	59.8446	163.952	159.361	169.662	1.06355	6.85497e-24	5.89193e-23
MMP1378	hypothetical protein	arCOG06674	S	78.5927	9.68973	46.6783	100.839	103.525	131.608	1.01615	0.0417383	0.0604794
MMP1379	thyA; Thymidylate synthase	arCOG03214	F	535.537	343.852	458.881	236.218	227.598	254.663	-1.26646	3.6339e-43	5.82085e-42
MMP1380	chlorohydrolase	arCOG00692	F	291.609	126.532	206.318	261.257	266.871	278.804	0.0310408	0.873432	0.895801
MMP1381	beta-lactamase-like protein	arCOG00544	J	556.248	386.385	496.778	373.693	365.933	362.544	-0.75766	4.19764e-27	4.15324e-26
MMP1382	fruA; coenzyme F420-reducing hydrogenase subunit alpha	arCOG01549	C	5836.14	6221.59	6050.83	2065.15	2054.28	2054.68	-1.95972	1.10536e-31	1.32493e-30
MMP1383	fruD; coenzyme F420-reducing hydrogenase delta subunit	arCOG04429	C	4439.25	6095.17	4937.77	1580.32	1606.94	1571.27	-2.13	1.57929e-18	1.01189e-17
MMP1384	fruG; coenzyme F420-reducing hydrogenase subunit gamma	arCOG02473	C	4616.33	5385.46	4831.39	1625.12	1710.15	1654.94	-1.98651	8.27274e-24	7.00797e-23
MMP1385	fruB; coenzyme F420-reducing hydrogenase subunit beta	arCOG02651	C	4785.21	3793.56	4596.03	1689.09	1625.71	1652.53	-1.78984	8.51424e-113	5.0007e-111
MMP1386	hypothetical protein	arCOG02264	S	124.73	85.4516	114.442	276.441	250.567	281.774	0.942802	7.3858e-26	6.99666e-25
MMP1387	hypothetical protein	arCOG01728	R	151.544	90.7133	115.959	280.919	273.974	276.928	0.849378	6.4976e-15	3.38721e-14
MMP1388	redox-active disulfide protein 2	arCOG02713	O	60.8568	30.9861	41.8236	154.492	161.053	167.067	1.47701	2.64159e-15	1.41473e-14
MMP1389	hypothetical protein	arCOG00130	G	41.1637	30.0193	31.7474	151.858	158.758	158.281	1.8127	5.30733e-56	1.14043e-54
MMP1390	hypothetical protein	arCOG05041	S	37.9635	33.4324	20.9674	153.867	133.222	176.121	1.94938	2.56868e-13	1.22989e-12
MMP1391	asd; Aspartate-semialdehyde dehydrogenase	arCOG00494	E	369.743	313.786	346.765	561.092	580.853	565.599	0.342299	0.00106663	0.00191386
MMP1392	hypothetical protein	arCOG04246	R	372.573	363.697	380.591	665.369	657.573	651.378	0.423344	0.002733	0.00465271
MMP1393	hypothetical protein	arCOG04171	S	58.1408	37.9301	41.1215	50.1819	51.4637	53.4683	-0.196737	0.254292	0.307313
MMP1394	aroD; 3-dehydroquinate dehydratase (Type I DHQase)	arCOG02097	E	37.9104	25.8147	38.2009	39.5791	42.7147	46.0929	-0.0423109	0.794016	0.827844
MMP1395	Hef nuclease	arCOG00872	L	56.3603	48.5058	53.2048	59.3943	69.0572	68.5743	-0.0682877	0.605201	0.657844
MMP1396	aminotransferase	arCOG01135	E	463.544	240.944	408.653	166.365	169.634	174.168	-1.47664	5.44101e-21	4.02818e-20
MMP1397	smc1; structural maintenance of chromosome protein	arCOG00371	D	120.572	98.0047	113.226	149.686	156.756	155.391	0.0937746	0.312737	0.368344
MMP1398	dapE; Succinyl-diaminopimelate desuccinylase	arCOG01107	E	109.873	82.3032	104.8	125.51	117.064	128.926	-0.0544509	0.543017	0.599121
MMP1399	aspartate/glutamate/uridylate kinase	arCOG00859	R	134.351	75.7487	120.27	144.717	129.945	152.329	0.00609945	0.965863	0.969715
MMP1400	hypothetical protein	arCOG01989	J	79.4909	85.4654	51.0179	40.0986	39.0188	44.3707	-1.20608	0.000168123	0.000335106
MMP1401	ef1B; translation elongation factor aEF-1 beta	arCOG01988	J	2664.42	2369.35	2592.36	1678.86	1799.98	1919.65	-0.890345	4.71196e-13	2.16775e-12
MMP1402	hypothetical protein	arCOG06675	S	777.244	802.187	791.317	591.288	610.009	652.091	-0.757458	4.39333e-06	1.03629e-05
MMP1403	rpl22p; LSU ribosomal protein L22P	arCOG04098	J	2972.59	3723.44	3415.03	2255.71	2429.39	2357.91	-0.940828	1.18645e-05	2.6905e-05
MMP1404	rps3p; SSU Ribosomal protein S3	arCOG04097	J	3227.75	3867.62	3321.93	2532.27	2621.03	2528.55	-0.857101	3.41393e-05	7.36271e-05
MMP1405	rpmC; LSU ribosomal protein L29P	arCOG00785	J	1211.38	1022.52	1250.71	905.391	927.045	1043.79	-0.66341	1.84827e-08	5.57647e-08
MMP1406	translation initiation factor Sui1	arCOG04223	J	12400.4	9774.92	11594.7	16715.7	16507.4	17322.3	0.199202	0.00662016	0.0107311
MMP1407	ribonuclease P protein component 1	arCOG00784	J	8545.5	6336.44	7609.58	11568.6	11134.7	11596.4	0.230903	3.71918e-05	7.9917e-05
MMP1408	rps17p; SSU ribosomal protein S17P	arCOG04096	J	7459.29	16950.4	10081.2	9572.84	10303.5	9811.47	-0.686737	0.0684086	0.0948355
MMP1409	rpl14p; LSU ribosomal protein L14P	arCOG04095	J	4095.41	6206.01	5136.1	5221.44	5641.67	5432.91	-0.356509	0.179967	0.226825
MMP1410	rpl24p; LSU ribosomal protein L24P	arCOG04094	J	2485.93	2439.76	2600.73	3035.45	3230.52	3088.39	-0.0848524	0.562957	0.618796
MMP1411	30S ribosomal protein S4e	arCOG04093	J	4881.75	6911.41	5852.05	6487.1	6809.82	6522.49	-0.261963	0.290138	0.344722
MMP1412	rpl5p; LSU Ribosomal protein L5P	arCOG04092	J	3980.61	6347.97	4873.64	5054.77	5449.75	5205.63	-0.392612	0.163614	0.2083
MMP1413	rps14P; SSU ribosomal protein S14	arCOG00782	J	211.812	637.568	278.096	195.658	225.201	261.91	-1.21932	0.0110389	0.0173355
MMP1414	rps8p; SSU Ribosomal protein S8	arCOG04091	J	3506.63	6930.16	5074.89	4339.98	4901.56	4546.73	-0.624377	0.0624468	0.0873958
MMP1415	rpl6p; LSU Ribosomal protein L6P	arCOG04090	J	3305.85	2942.47	3746.99	4146.55	4219.91	4088.23	-0.0720991	0.581176	0.636044
MMP1416	rpl32e; LSU ribosomal protein L32E	arCOG00781	J	2797.44	3011.67	3186.92	3421.65	3481.64	3485.22	-0.198369	0.24217	0.294357
MMP1417	rpl19e; LSU ribosomal protein L19E	arCOG04089	J	3615.36	6842.54	5094.42	4424.52	4776.67	4855.26	-0.598353	0.0636198	0.0889278
MMP1418	rpl18p; LSU ribosomal protein L18P	arCOG04088	J	4298.7	7065.96	6004.1	5229.88	5645.61	5298.18	-0.541671	0.0576921	0.0812578
MMP1419	rps5p; SSU Ribosomal protein S5	arCOG04087	J	3761.36	5945.73	4726.53	4671.83	4815.31	4608.12	-0.472878	0.0877163	0.118343
MMP1420	rpl30p; LSU ribosomal protein L30P	arCOG04086	J	2959.4	3701.87	3526.08	3684.2	3868.9	3752.55	-0.267998	0.207198	0.256019
MMP1421	rpl15p; LSU ribosomal protein L15	arCOG00779	J	3831.63	2317.21	3621.87	4836.11	4446.45	4529.12	0.137764	0.257213	0.310631
MMP1422	secY; Aldehyde dehydrogenase:SecY protein	arCOG04169	U	1248.39	1252.65	1290.97	1712.79	1707.19	1714.73	0.035633	0.810303	0.841836
MMP1423	aldehyde dehydrogenase	arCOG03199	M	57.7045	30.4904	38.972	44.1084	50.8079	51.2112	-0.159823	0.371033	0.430209
MMP1424	oligosaccharyl transferase,STT3 subunit	arCOG02044	R	1370.92	1121.57	1341.04	1349.87	1320.31	1397.31	-0.299929	0.000531313	0.00100448
MMP1425	tRNA 2'-O-methylase	arCOG01857	R	212.221	182.448	219.687	555.63	572.888	570.348	1.08333	1.44044e-21	1.09872e-20
MMP1426	dcd; Bifunctional dCTP deaminase/dUTP diphosphatase	arCOG04048	F	235.102	200.691	208.604	426.664	444.732	491.936	0.693996	8.85024e-09	2.76983e-08
MMP1427	hypothetical protein	arCOG04321	S	555.339	491.704	535.815	870.347	861.244	863.61	0.322203	0.00389488	0.0064927
MMP1428	hypothetical protein	arCOG02958	U	116.946	36.4661	64.4722	256.444	262.905	273.209	1.52161	1.16608e-07	3.21538e-07
MMP1429	rpm; Transcription factor TFIIS:DNA-directed RNA polymerase, M/15 kDa subunit	arCOG00579	K	1774.8	1547.29	1436.33	1217.39	1348.15	1278.8	-0.698981	1.33423e-06	3.30185e-06
MMP1430	cation transporter	arCOG04145	P	101.323	83.4135	105.986	893.326	909.259	919.256	2.84498	1.39359e-165	1.48871e-163
MMP1431	2pgk; 2-phosphoglycerate kinase	arCOG01967	G	148.851	94.1662	137.294	1446.58	1478.68	1517.71	3.17752	2.84776e-229	8.36293e-227
MMP1432	purA; Adenylosuccinate synthase	arCOG04387	F	1644.4	1806.15	1753.39	4670.92	4893.79	4741.38	1.05016	3.11109e-09	1.02847e-08
MMP1433	rpl11p; LSU ribosomal protein L11	arCOG04372	J	4203.36	2226.83	3532.16	4470.15	4313.74	4426.67	0.0552842	0.694049	0.740263
MMP1434	nusG; LSU ribosomal protein L24A	arCOG01920	K	599.035	458.911	564.519	2877.06	2999.51	3047.09	2.08104	4.36615e-145	3.49689e-143
MMP1435	secE; protein translocase subunit SecE related protein	arCOG02204	U	899.24	478	689.155	756.511	705.716	854.829	-0.191557	0.195493	0.243433
MMP1436	ftsZ1; Cell division protein FtsZ	arCOG02201	D	1832.4	2033.92	1886.92	1843.13	1919.98	1886.37	-0.436919	0.0163998	0.0251056
MMP1437	top6A; DNA topoisomerase VI A	arCOG04143	L	505.861	440.87	483.995	681.165	732.77	714.685	0.183926	0.108203	0.143565
MMP1438	hypothetical protein	arCOG03962	S	122.924	116.565	125.889	509.188	535.942	566.355	1.7473	1.07421e-37	1.46726e-36
MMP1439	cofactor-independent phosphoglycerate mutase	arCOG01696	G	230.573	277.965	273.985	317.059	332.052	316.019	-0.111054	0.586424	0.639802
MMP1440	tRNA-modifying protein	arCOG04174	C	213.495	137.563	167.637	167.261	167.533	169.57	-0.409794	1.86749e-05	4.14944e-05
MMP1441	mobB; ATP/GTP-binding site motif A (P-loop):Molybdopterin-guanine dinucleotide biosynthesis protein	arCOG00532	H	509.586	492.43	571.137	520.917	511.986	516.774	-0.417707	0.00349625	0.00588947
MMP1442	transcription regulator ArsR	arCOG01680	K	1486.31	1020.98	1266.59	1206.36	1090.21	1236.37	-0.468806	1.37826e-09	4.73391e-09
MMP1443	ATP/GTP-binding motif-containing protein	arCOG00358	R	214.684	232.574	241.522	843.189	886.588	852.953	1.50203	4.05854e-18	2.53587e-17
MMP1444	methionine aminopeptidase	arCOG01001	J	313.01	253.442	304.403	1008.45	1035.47	1018.58	1.43228	1.28445e-54	2.69428e-53
MMP1445	guaA; GMP synthase (glutamine-hydrolyzing)	arCOG00087	F	326.331	157.801	274.855	1034.15	1000.04	1011.77	1.65636	9.90024e-23	7.85776e-22
MMP1446	zinc finger protein	arCOG04265	R	68.4389	67.5125	71.8227	62.2985	61.9409	67.9499	-0.502845	0.00260308	0.00444872
MMP1447	Cro repressor family protein	arCOG05036	K	550.465	223.668	385.695	685.778	573.775	678.841	0.405299	0.061926	0.0868048
MMP1448	ehaA; energy-converting hydrogenase A subunit A	arCOG05035	S	49.1236	16.4157	26.8571	65.6959	39.5697	53.5938	0.435444	0.208282	0.257178
MMP1449	ehaB; energy-converting hydrogenase A subunit B	arCOG04828	S	463.427	408.242	448.336	575.749	480.14	535.357	-0.120979	0.336215	0.393006
MMP1450	ehaC; energy-converting hydrogenase A subunit C	arCOG03190	S	166.722	72.0863	103.341	199.393	157.66	147.071	0.213608	0.375032	0.433272
MMP1451	ehaD; energy-converting hydrogenase A subunit D	arCOG04829	S	177.121	109.967	156.447	223.906	172.18	185.474	0.0216999	0.888698	0.906708
MMP1452	ehaE; energy-converting hydrogenase A subunit E	arCOG04830	S	53.5135	15.6936	27.5096	56.1161	32.3686	60.6835	0.286733	0.468943	0.526963
MMP1453	ehaF; energy-converting hydrogenase A subunit F	arCOG04831	S	479.908	332.483	470.624	685.908	519.966	512.861	0.0496069	0.75047	0.790393
MMP1454	ehaG; energy-converting hydrogenase A subunit G	arCOG04832	S	514.126	318.717	477.421	757.687	548.584	598.23	0.174217	0.275446	0.328818
MMP1455	ehaH; energy-converting hydrogenase A subunit H	arCOG04833	S	433.023	242.014	383.254	609.665	442.702	458.012	0.155553	0.387239	0.4458
MMP1456	ehaI; energy-converting hydrogenase A subunit I	arCOG05034	S	29.6514	7.25961	14.8465	29.3079	21.2245	24.5624	0.188159	0.666457	0.71691
MMP1457	ehaJ; energy-converting hydrogenase A subunit J	arCOG01545	C	577.417	528.335	643.415	781.937	667.267	600.065	-0.163122	0.319789	0.376147
MMP1458	ehaK; energy-converting hydrogenase A subunit K	arCOG06676	S	113.558	59.7405	79.1812	148.371	133.636	110.927	0.277457	0.180147	0.226889
MMP1459	ehaL; energy-converting hydrogenase A subunit L	arCOG04834	S	277.776	336.029	282.157	355.945	335.112	254.577	-0.335278	0.175534	0.221713
MMP1460	ehaM; energy-converting hydrogenase A subunit M	arCOG04835	S	473.528	426.568	459.699	653.278	575.57	504.029	-0.0407049	0.795636	0.828622
MMP1461	ehaN; energy-converting hydrogenase A subunit N	arCOG01553	C	508.843	648.972	590.786	677.209	629.826	529.552	-0.347697	0.139984	0.182031
MMP1462	ehaO; energy-converting hydrogenase A subunit O	arCOG01547	C	546.03	539.764	599.367	778.745	734.078	605.377	-0.0673846	0.703421	0.747093
MMP1463	ehaP; energy-converting hydrogenase A subunit P	arCOG02183	C	609.632	595.394	672.349	808.776	830.007	648.527	-0.110514	0.535905	0.593131
MMP1464	ehaQ; energy-converting hydrogenase A subunit Q	arCOG02185	C	225.17	156.059	193.096	290.32	266.981	234.179	0.0909726	0.478301	0.536794
MMP1465	ehaR; energy-converting hydrogenase A subunit R	arCOG02179	C	443.885	683.673	616.569	558.907	613.122	467.602	-0.519339	0.0676271	0.093826
MMP1466	ehaS; energy-converting hydrogenase A subunit S	arCOG00628	R	632.501	496.893	597.328	592.219	562.094	504.872	-0.437763	9.01234e-05	0.000186382
MMP1467	ehaT; energy-converting hydrogenase A subunit T	arCOG05062	K	493.472	361.88	434.99	499.678	480.649	439.505	-0.237326	0.0196328	0.0298216
MMP1468	hypothetical protein	arCOG05065	E	35.3738	20.3205	32.9838	68.7297	61.4024	73.9046	0.832866	2.57613e-08	7.69346e-08
MMP1469	ehbA; energy-converting hydrogenase B subunit A	arCOG03100	P	690.407	304.4	491.844	177.226	181.969	246.565	-1.63854	3.07408e-13	1.45605e-12
MMP1470	pdfA; Prefoldin alpha subunit (GimC alpha subunit)	arCOG01341	O	1371.75	512.553	940.345	1034.27	969.985	1014.79	-0.231501	0.324049	0.380396
MMP1471	hypothetical protein	arCOG03224	R	77.3459	62.0697	66.9576	242.523	234.099	239.76	1.41688	1.1157e-47	2.06933e-46
MMP1472	hypothetical protein	arCOG00720	V	372.416	248.698	281.387	320.556	314.929	326.095	-0.279879	0.00427827	0.00709823
MMP1473	hypothetical protein	arCOG04842	S	519.507	477.162	418.974	386.08	386.052	437.156	-0.623924	0.000103789	0.000212647
MMP1474	ileS; Isoleucyl-tRNA synthetase	arCOG00807	J	735.344	641.414	672.552	554.316	605.398	620.922	-0.593864	7.91999e-07	2.00503e-06
MMP1475	hypothetical protein	arCOG07801	S	203.493	195.363	209.346	180.434	172.205	174.969	-0.600127	1.95231e-05	4.32156e-05
MMP1476	hypothetical protein	arCOG05021	S	47.3929	27.1129	31.6845	51.0804	39.5923	43.9649	-0.0241192	0.89692	0.91351
MMP1477	cbiA; Cobyrinic acid a,c-diamide synthase	arCOG00106	H	51.5219	34.1669	33.4608	73.4364	77.1206	98.3215	0.687289	0.000820826	0.00149875
MMP1478	cbiA; Cobyrinic acid a,c-diamide synthase:Cobyrinic acid a,c-diamide synthase CbiA	arCOG00106	H	55.3913	44.1021	52.5565	80.5968	80.8104	90.0091	0.346603	0.00227841	0.00393199
MMP1479	hypothetical protein	arCOG04453	S	200.632	156.47	195.233	186.475	204.108	200.235	-0.282046	0.00597494	0.00972101
MMP1480	aconitase	arCOG01698	E	539.003	461.176	494.079	811.074	808.982	783.106	0.297194	0.00579225	0.00944121
MMP1481	cbiM; Cobalamin biosynthesis protein	arCOG02248	P	1009.27	723.752	1025.46	858.975	810.546	700.164	-0.591625	9.08832e-06	2.07969e-05
MMP1482	cobalt transport protein CbiN	arCOG04384	P	387.195	382.413	424.624	273.023	284.582	226.896	-1.00042	3.41358e-08	9.99123e-08
MMP1483	cbiQ; Cobalt transport protein Q	arCOG02249	P	98.0798	60.5671	78.951	98.2043	102.802	93.7288	-0.0569985	0.647969	0.700013
MMP1484	cbiO; cobalt transport protein O	arCOG00202	P	148.472	165.52	159.427	179.603	197.622	190.842	-0.143611	0.444633	0.503822
MMP1485	moaB; Molybdenum cofactor	arCOG00214	H	121.035	104.693	131.51	201.99	205.5	207.474	0.401178	0.00205867	0.00356513
MMP1486	mechanosensitive ion channel MscS	arCOG01568	M	320.831	319.03	349.003	273.094	289.711	313.12	-0.574089	0.000214074	0.000422395
MMP1487	gapN; Aldehyde dehydrogenase	arCOG01252	C	91.9243	77.4254	95.5622	201.744	212.903	218.402	0.873265	1.51554e-14	7.80813e-14
MMP1488	modulator of DNA gyrase	arCOG00321	R	121.42	157.212	163.699	187.389	179.945	186.57	-0.0931357	0.677641	0.726279
MMP1489	pnk; inositol monophosphate related protein	arCOG01348	H	289.036	181.266	243.592	193.215	189.633	197.399	-0.665362	3.54401e-14	1.78927e-13
MMP1490	ATP/GTP-binding motif-containing protein	arCOG01041	F	51.4069	27.5426	37.7541	75.5309	78.6708	86.6615	0.678837	1.74666e-05	3.89571e-05
MMP1491	trzA; Chlorohydrolase	arCOG00695	F	202.12	162.483	187.95	240.197	267.067	272.203	0.114002	0.28064	0.334339
MMP1492	pyrE; Orotate phosphoribosyltransferase	arCOG00029	F	141.982	148.9	163.71	203.777	188.747	216.188	0.0211486	0.901551	0.916109
MMP1493	hypothetical protein	arCOG03420	R	970.865	757.58	915.842	788.338	798.008	858.816	-0.494624	5.42126e-10	1.92975e-09
MMP1494	hypothetical protein	arCOG04875	S	79.06	44.0003	56.7787	289.97	308.417	332.51	2.0052	6.0184e-45	1.00995e-43
MMP1495	radical SAM family protein	arCOG01362	R	146.675	140.968	151.207	103.194	111.706	123.085	-0.772709	4.68328e-07	1.2171e-06
MMP1496	pheS; Phenylalanyl-tRNA synthetase alpha subunit	arCOG00410	J	264.529	208.442	235.958	167.278	171.45	170.376	-0.85893	7.52172e-23	6.13578e-22
MMP1497	hypothetical protein	arCOG04863	S	218.876	133.792	181.545	152.264	137.566	166.044	-0.597711	1.04758e-06	2.62192e-06
MMP1498	hypothetical protein	arCOG04864	S	388.487	242.404	305.803	309.698	298.746	305.58	-0.401972	2.44304e-05	5.34737e-05
MMP1499	hypothetical protein	arCOG04375	K	233.979	158.247	218.182	907.603	920.327	940.283	1.8084	8.40741e-94	3.79843e-92
MMP1500	ftsz2; Cell division protein FtsZ2	arCOG02201	D	1789.27	1587.69	1844.39	1486.68	1485.42	1528.88	-0.605382	8.0745e-08	2.28001e-07
MMP1501	phosphodiesterase	arCOG01141	R	50.355	20.9156	34.5362	126.033	149.645	152.524	1.6622	4.97525e-14	2.46941e-13
MMP1502	porF; conserved archaeal protein, pyruvate oxidoreductase-associated	arCOG01502	C	1672.42	1903.82	1845.23	951.243	505.928	456.476	-1.91567	9.00925e-10	3.13102e-09
MMP1503	porE; conserved archaeal protein, pyruvate oxidoreductase-associated	arCOG01502	C	1147.94	1722.64	1274.63	616.993	338.02	316.934	-2.14344	8.35854e-10	2.91062e-09
MMP1504	porB; pyruvate oxidoreductase (synthase) subunit beta	arCOG01601	C	1941.34	2955.35	2324.94	1136.25	585.784	566.877	-2.09683	4.04496e-09	1.31986e-08
MMP1505	porA; pyruvate oxidoreductase (synthase) subunit alpha	arCOG01608	C	1322.69	1401.08	1509.86	731.528	388.731	417.691	-1.86852	1.42715e-11	5.79409e-11
MMP1506	porD; pyruvate oxidoreductase (synthase) subunit delta	arCOG01605	C	431.859	672.147	496.666	216.487	132.448	158.651	-2.09775	5.02628e-11	1.95503e-10
MMP1507	porC; pyruvate oxidoreductase (synthase) subunit gamma	arCOG01603	C	989.02	1070.54	1224.79	457.253	291.61	301.445	-2.05128	1.34433e-17	8.19625e-17
MMP1508	hypothetical protein	arCOG01224	S	130.753	66.6354	104.944	151.352	114.369	129.958	0.027444	0.884942	0.903399
MMP1509	hypothetical protein	arCOG02119	S	1047.48	364.97	631.756	949.744	797.885	938.499	0.0700495	0.787006	0.822481
MMP1510	gatA; Asp-tRNAAsn/Glu-tRNAGln amidotransferase subunit A	arCOG01717	J	840.808	635.216	786.537	831.426	735.089	766.216	-0.335093	5.20309e-05	0.000110456
MMP1511	amino acid carrier protein	arCOG05006	E	2586.76	1981.48	2541.71	795.656	644.562	654.81	-2.14296	2.84412e-70	8.64025e-69
MMP1512	alr; Alanine racemase	arCOG06677	M	89.7401	89.3378	89.6147	29.21	33.6927	34.5534	-1.86116	3.52599e-26	3.37652e-25
MMP1513	ald; alanine dehydrogenase	arCOG06678	E	75.4526	93.2442	82.39	19.8847	25.8949	27.4351	-2.19483	1.50835e-18	9.73519e-18
MMP1514	tyrA; Prephenate dehydrogenase	arCOG00245	E	90.326	54.159	74.8215	70.0134	66.6308	67.6628	-0.468529	3.73854e-05	8.02352e-05
MMP1515	hsp60; Chaperonin GroEL (thermosome, HSP60 family)	arCOG01257	O	4949.67	5774.04	5481.49	4779.11	4615.96	4215.83	-0.665147	0.00080587	0.0014745
MMP1516	hypothetical protein	arCOG02610	L	302.2	180.88	244.9	305.663	295.367	292.24	-0.0689494	0.521348	0.578837
MMP1517	peptidase M50	arCOG00614	R	276.834	152.957	222.845	361.064	335.635	341.61	0.3107	0.0158482	0.0243244
MMP1518	sulfate/molybdate ABC-transporter ATPase subunit	arCOG00175	G	266.945	160.732	202.372	200.731	194.439	189.958	-0.470362	2.97909e-05	6.45653e-05
MMP1519	anion transport system permease	arCOG00164	O	230.986	115.381	172.329	190.129	196.677	183.073	-0.214067	0.186947	0.233784
MMP1520	hydrogenase accessory protein HypB	arCOG01231	O	320.711	239.406	289.374	312.292	270.486	298.763	-0.324575	0.000268609	0.00052297
MMP1521	hypothetical protein	arCOG04873	S	198.264	85.2877	138.809	229.545	213.949	232.326	0.333652	0.0942085	0.126328
MMP1522	hypothetical protein	arCOG00899	S	91.3018	64.0804	74.2106	130.253	116.831	118.897	0.298563	0.00416372	0.0069212
MMP1523	secD; SecD/SecF/SecDF export membrane protein	arCOG03055	U	1090.53	1096.03	1141.98	885.491	812.243	836.656	-0.79529	1.2767e-07	3.4948e-07
MMP1524	secF; SecD/SecF/SecDF export membrane protein	arCOG03054	U	1128	1117.71	1130.83	940.296	917.5	884.267	-0.700774	2.68706e-06	6.44164e-06
MMP1525	modulator of DNA gyrase	arCOG00322	R	191.122	184.68	174.402	123.897	125.868	132.928	-0.922591	1.10322e-09	3.819e-09
MMP1526	rncS; Ribonuclease III family:Double-stranded RNA binding (DsRBD) domain	arCOG03457	K	29.0587	10.9994	17.5458	48.8466	45.2599	48.5004	0.954546	0.000109706	0.000223729
MMP1527	aspartate aminotransferase	arCOG01133	E	661.259	660.807	650.218	334.423	346.126	358.184	-1.3271	3.19401e-18	2.00994e-17
MMP1528	pheA; Prephenate dehydratase	arCOG00255	E	90.9499	47.9364	68.9616	81.6046	90.6199	99.999	0.0297761	0.855872	0.882414
MMP1529	type 11 methyltransferase	arCOG01789	Q	9.68946	3.75233	5.9198	27.0511	26.2363	27.3807	1.67722	2.08712e-10	7.69354e-10
MMP1530	hypothetical protein	arCOG05044	S	73.2991	47.15	53.5697	52.8751	44.8154	49.1737	-0.617549	0.00111521	0.00199694
MMP1531	hypothetical protein	arCOG00640	R	265.515	186.84	220.681	231.75	229.957	253.694	-0.286996	0.000540886	0.00102148
MMP1532	pgk; Phosphoglycerate kinase	arCOG00496	G	227.657	183.213	205.445	168.114	178.072	173.965	-0.627059	1.36578e-10	5.12021e-10
MMP1533	hypothetical protein	arCOG05066	S	1026.83	801.802	916.401	1010.49	976.266	1085.76	-0.219297	0.00760668	0.0122178
MMP1534	hypothetical protein	arCOG01038	F	962.723	641.079	822.609	890.454	874.922	962.503	-0.202485	0.0100239	0.0158405
MMP1535	hypothetical protein	arCOG04469	S	1.43885	0.318404	1.17209	3.85631	2.20658	1.94608	1.07804	0.0605861	0.0849943
MMP1536	hypothetical protein	arCOG05052	R	9.52505	7.78451	9.4246	7.7939	9.98031	12.7783	-0.188178	0.53964	0.596516
MMP1537	cytochrome c heme-binding site	arCOG05117	S	783.287	406.622	645.089	236.199	180.646	203.974	-1.91629	8.15949e-29	8.40762e-28
MMP1538	transporter component	arCOG05118	R	731.62	390.84	584.828	208.749	152.813	163.211	-2.05614	5.07569e-31	5.92276e-30
MMP1539	hypothetical protein	arCOG05017	S	46.5232	40.0831	52.7963	89.687	75.0362	92.8344	0.503617	0.00240513	0.00412643
MMP1540	hypothetical protein	arCOG05078	G	82.5209	53.321	68.4617	115.868	93.5853	104.652	0.248877	0.0494982	0.0707921
MMP1541	hypothetical protein	arCOG04344	S	483.694	269.068	421.584	269.025	251.253	282.549	-0.909009	7.09517e-11	2.72368e-10
MMP1542	haloacid dehalogenase superfamily protein	arCOG04318	J	37.4365	19.6691	23.7393	23.9522	24.0217	25.9017	-0.496921	0.0213357	0.0322414
MMP1543	rpl3p; LSU Ribosomal protein L3P	arCOG04070	J	6923.75	5528.27	6667.82	6440.35	6554.07	6350.64	-0.365685	2.35607e-05	5.17631e-05
MMP1544	rpl4lp; LSU Ribosomal protein L4P	arCOG04071	J	5000.21	5890.18	5492.02	4257.99	4468.24	4457.68	-0.728434	0.00021142	0.000417625
MMP1545	rplW; LSU Ribosomal protein L23P	arCOG04072	J	1906.56	2881.84	1841.99	1486.2	1532.52	1581.66	-0.968994	0.000801597	0.00146821
MMP1546	rpl2p; LSU ribosomal protein L2P	arCOG04067	J	4365.77	3842.13	4197.55	3579.58	3662.35	3675.77	-0.575533	1.89965e-07	5.11021e-07
MMP1547	rps19p; SSU ribosomal protein S19P	arCOG04099	J	4576.99	1633.92	3024.42	3649.11	3370.21	3780.75	-0.0983634	0.689995	0.736385
MMP1548	Fe-S type hydro-lyase tartrate/fumarate subunit beta	arCOG04406	C	131.791	61.5261	103.925	107.948	105.732	111.798	-0.220238	0.227006	0.278734
MMP1549	AP endonuclease	arCOG01895	G	216.704	139.559	208.237	159.205	161.602	172.988	-0.56194	7.36442e-07	1.87516e-06
MMP1550	NADP oxidoreductase, coenzyme F420-dependent	arCOG00457	R	449.305	308.25	389.72	311.626	291.1	320.4	-0.687063	1.19637e-19	8.29925e-19
MMP1551	ffh; signal recognition particle protein SRP54	arCOG01228	U	451.31	333.523	409.134	485.709	507.928	511.345	-0.0427785	0.559462	0.615338
MMP1552	3-octaprenyl-4-hydroxybenzoate carboxy-lyase	arCOG01703	H	118.239	56.6913	81.8551	207.913	210.639	214.399	0.947543	2.84704e-08	8.41693e-08
MMP1553	rdxA; Nitroreductase family	arCOG00288	C	587.942	316.66	525.314	613.17	660.319	660.042	0.0814393	0.58729	0.640349
MMP1554	hypothetical protein	arCOG00950	C	205.346	134.166	167.422	199.639	222.625	210.812	-0.047759	0.643848	0.695988
MMP1555	mcrB; Methyl-coenzyme M reductase I, beta subunit	arCOG04860	H	13141.2	17976.3	15093	7128.92	7859.38	8111.4	-1.42854	3.43897e-09	1.13261e-08
MMP1556	mcrD; Methyl-coenzyme M reductase I, protein D	arCOG04859	H	9828.16	10794.3	10507.8	5438.87	5843.48	6162.33	-1.24529	3.90319e-12	1.65323e-11
MMP1557	mcrC; methyl coenzyme M reductase I, protein C	arCOG03225	H	7196.34	6477.6	6879.7	3755.17	3975.18	4320.85	-1.16435	2.286e-20	1.61764e-19
MMP1558	mcrG; Methyl-coenzyme M reductase I, gamma subunit	arCOG04858	H	12191	21798.1	15244.8	6364.73	7254.86	7399.79	-1.67879	1.07019e-07	2.96956e-07
MMP1559	mcrA; Methyl-coenzyme M reductase I, alpha subunit	arCOG04857	H	14092.6	20525.4	16841.3	7502.62	8321.53	8573.3	-1.50971	4.93551e-09	1.58983e-08
MMP1560	mtrE; N5-methyltetrahydromethanopterin: methyltransferase, subunit E	arCOG04870	H	7865.33	8218.63	8768.87	4846.8	4735.95	5253.31	-1.14961	1.03226e-12	4.58148e-12
MMP1561	mtrD; N5-methyltetrahydromethanopterin: methyltransferase, subunit D	arCOG04869	H	5720.24	6904.47	6878.01	3327.26	3356.85	3762.81	-1.31725	9.47417e-11	3.58229e-10
MMP1562	mtrC; N5-methyltetrahydromethanopterin: methyltransferase, subunit C	arCOG04868	H	5102.43	5196.69	5436.52	3027.6	2964.95	3270.02	-1.16829	2.6199e-14	1.33805e-13
MMP1563	mtrB; N5-methyltetrahydromethanopterin: methyltransferase, subunit B	arCOG04867	H	2329.63	4345.69	2956.15	1401.27	1358.5	1501.58	-1.63192	4.90508e-07	1.26541e-06
MMP1564	mtrA; N5-methyltetrahydromethanopterin: methyltransferase, subunit A	arCOG03221	H	626.911	830.545	701.929	340.43	326.949	411.122	-1.42916	2.74893e-09	9.15617e-09
MMP1565	or900; N5-methyltetrahydromethanopterin: methyltransferase, subunit A and F related protein	arCOG03221	H	567.32	330.112	444.547	309.954	269.5	337.148	-0.912439	1.5635e-12	6.81902e-12
MMP1566	mtrG; N5-methyltetrahydromethanopterin: methyltransferase, subunit G	arCOG03380	H	1104.63	1282.29	1004.61	608.628	560.537	717.326	-1.26527	1.42373e-08	4.3628e-08
MMP1567	mtrH; N5-methyltetrahydromethanopterin: methyltransferase, subunit H	arCOG04336	H	8724.54	12777.4	10889.6	5227.78	5311.09	5546.51	-1.44262	1.38863e-08	4.26266e-08
MMP1568	hypothetical protein	arCOG04906	S	502.648	143.102	267.403	328.191	264.622	281.056	-0.372589	0.24	0.292448
MMP1569	hypothetical protein	arCOG04905	S	460.102	440.712	410.867	276.324	270.441	277.747	-1.06709	2.62819e-12	1.124e-11
MMP1570	TatD family hydrolase	arCOG00891	L	31.3688	27.7277	29.8991	35.8208	33.8457	30.813	-0.203397	0.23314	0.285075
MMP1571	hypothetical protein	arCOG00360	S	23.1386	9.88959	16.8023	29.637	25.5363	30.0565	0.414992	0.0588144	0.0827723
MMP1572	hypothetical protein	arCOG06679	S	29.4411	3.20816	18.8955	34.1926	26.6795	24.0902	0.417589	0.44548	0.504458
MMP1573	bioD; Dethiobiotin synthetase	arCOG00100	H	84.855	32.2596	53.867	113.319	83.8363	90.3095	0.411158	0.110999	0.146722
MMP1574	bioF; 8-amino-7-oxononanoate synthase	arCOG00113	H	27.3778	21.7446	21.2893	62.7632	57.9929	67.5726	1.0414	1.72352e-13	8.34297e-13
MMP1575	bioW; 6-carboxyhexanoate-CoA ligase	arCOG05075	H	12.7978	15.0378	15.9069	45.6366	51.2084	55.0106	1.41061	3.35175e-10	1.2202e-09
MMP1576	hypothetical protein	arCOG06680	S	698.093	404.339	470.662	2970.81	1627.52	1684.17	1.63572	6.83114e-10	2.40249e-09
MMP1577	hat; Histone acetyltransferase	arCOG01361	K	136.24	129.861	129.955	329.633	343.687	348.568	0.971505	2.61708e-12	1.12197e-11
MMP1578	nicotinamide-nucleotide adenylyltransferase	arCOG00972	H	85.2421	40.6243	66.766	163.111	154.202	161.553	0.954988	2.04459e-08	6.13726e-08
MMP1579	rps15p; SSU ribosomal protein S15	arCOG04185	J	8249.21	5211.28	6432.09	8207.57	7692.5	7988.55	-0.10182	0.246488	0.298702
MMP1580	dihydropteroate synthase	arCOG01978	H	61.6914	27.3967	45.3186	33.1812	34.5491	34.9292	-0.733656	0.000207427	0.000410198
MMP1581	DNA helicase	arCOG00792	L	84.2135	55.1055	71.2233	109.13	110.834	115.388	0.300295	0.000588305	0.00110393
MMP1582	pdaD; Pyruvoyl-dependent arginine decarboxylase, PvlArgDC, alpha and beta subunits	arCOG04490	E	868.244	748.785	790.462	621.062	590.285	602.702	-0.797456	4.2255e-13	1.9593e-12
MMP1583	S-adenosylmethionine decarboxylase-like protein	arCOG00279	E	874.974	1241.51	911.67	637.984	700.582	683.597	-1.01499	0.000110713	0.000225261
MMP1584	spermidine synthase	arCOG00050	E	1082.19	1044.38	987.66	675.699	698.113	720.827	-0.972305	5.63365e-11	2.17686e-10
MMP1585	arginase	arCOG01700	E	175.242	153.529	167.456	428.616	442.74	455.27	1.03158	5.30616e-20	3.7101e-19
MMP1586	hypothetical protein	arCOG05077	S	3096.22	1758.21	2263.26	2408.68	2370.9	2869.03	-0.25575	0.0622191	0.0871463
MMP1587	hypothetical protein	arCOG03426	S	95.3634	75.0291	92.6291	106.666	112.844	126.601	0.017328	0.898929	0.914533
MMP1588	serA; D-3-phosphoglycerate dehydrogenase	arCOG01754	H	608.065	456.895	541.145	346.591	361.663	363.582	-0.961795	1.72574e-38	2.4133e-37
MMP1589	carA; Carbamoyl-phosphate synthase small chain	arCOG00064	E	598.889	487.056	515.237	455.311	464.952	470.759	-0.588033	2.4968e-09	8.39915e-09
MMP1590	ExsB family protein	arCOG00045	R	93.0427	53.5812	70.0107	211.028	205.194	222.7	1.19305	1.27057e-22	1.00392e-21
MMP1591	cbiG; Cobalamin (vitamin B12) biosynthesis CbiG protein	arCOG00651	H	82.3259	41.9556	60.4627	244.414	205.84	207.645	1.47608	2.46914e-19	1.70613e-18
MMP1592	trpS; Tryptophanyl-tRNA synthetase	arCOG01887	J	362.396	193.573	284.564	404.025	380.128	384.072	0.120876	0.373736	0.432322
MMP1593	hypothetical protein	arCOG01116	R	356.51	272.596	317.454	431.2	426.365	430.117	0.0653132	0.387608	0.4458
MMP1594	hypothetical protein	arCOG05064	S	147.368	87.0351	119.428	235.759	190.313	222.466	0.506863	0.000166443	0.000332131
MMP1595	queuine/other tRNA-ribosyltransferase	arCOG00990	J	329.532	228.748	276.106	527.353	506.571	545.682	0.546921	5.44824e-17	3.23226e-16
MMP1596	hypothetical protein	arCOG01994	S	133.107	79.9239	111.732	208.767	183.422	184.097	0.460548	0.000219774	0.000433156
MMP1597	phosphatidylglycerophosphatase A	arCOG01869	I	141.057	98.6453	106.676	130.938	145.659	144.205	-0.093305	0.467872	0.526431
MMP1598	hypothetical protein	arCOG04822	S	72.0908	41.8899	52.5244	102.578	92.5041	98.3351	0.447574	0.00199809	0.00347202
MMP1599	trkA; Trk system potassium uptake protein A	arCOG01957	P	40.7798	33.4776	53.8352	56.8336	64.9413	59.7106	0.123966	0.53676	0.593705
MMP1600	ribosomal protein S6 modification protein	arCOG01589	H	87.174	23.8501	51.5763	88.2779	88.5743	93.8135	0.421729	0.185871	0.232603
MMP1601	RNA methylase	arCOG04843	R	119.795	119.498	95.5635	140.111	137.25	134.727	-0.101193	0.590716	0.643687
MMP1602	hypothetical protein	arCOG06681	S	49.9723	17.552	26.665	154.542	144.083	175.877	1.96929	5.00877e-13	2.28639e-12
MMP1603	ferredoxin	arCOG00621	S	90.0261	71.0331	77.3429	129.607	132.828	139.3	0.373327	0.000207386	0.000410198
MMP1604	hypothetical protein	arCOG02880	S	130.201	86.7398	134.028	247.602	261.281	270.241	0.78006	3.85863e-10	1.39608e-09
MMP1605	pyruvate kinase	arCOG04120	G	42.2887	24.3877	40.2479	111.851	104.894	114.641	1.26455	1.53529e-20	1.10415e-19
MMP1606	flavoprotein:DNA/pantothenate metabolism flavoprotein	arCOG01704	H	83.2062	55.5214	71.7268	134.1	131.676	139.008	0.57025	1.65823e-10	6.15116e-10
MMP1607	hypothetical protein	arCOG00928	L	37.6814	24.8563	37.2776	83.6232	72.97	87.4151	0.91373	4.6057e-09	1.48631e-08
MMP1608	hypothetical protein	arCOG03349	S	603.256	505.706	536.275	594.553	649.1	693.562	-0.15047	0.211929	0.261498
MMP1609	ftr; Formylmethanofuran: tetrahydromethanopterin formyltransferase (Ftr)	arCOG02695	C	3033.89	3489.07	3170.75	2506.22	2805.81	2977.45	-0.640096	0.0012791	0.00228115
MMP1610	hypothetical protein	arCOG05029	S	216.097	154.146	173.902	605.665	713.389	726.94	1.53605	2.73256e-36	3.64755e-35
MMP1611	hypothetical protein	arCOG00348	R	327.077	205.243	235.592	435.445	414.782	454.977	0.397505	0.000367253	0.000701843
MMP1612	hypothetical protein	arCOG01182	T	43.38	26.7015	34.2586	190.404	211.828	224.798	2.21392	2.61513e-56	5.75983e-55
MMP1613	ssh10b_1; Protein of unknown function DUF78	arCOG01753	K	233.566	130.572	159.352	99.7284	119.836	123.868	-0.970612	7.5939e-08	2.14775e-07
MMP1614	hisS; histidyl-tRNA synthetase	arCOG00404	J	169.445	127.805	158.38	285.717	304.955	325.465	0.629547	1.62244e-11	6.55673e-11
MMP1615	hypothetical protein	arCOG01845	R	850.552	1659.82	1206.05	500.58	584.932	636.165	-1.56505	3.88809e-06	9.20808e-06
MMP1616	aspC; Aspartyl-tRNA synthetase	arCOG00406	J	495.334	683.255	610.058	316.846	391.704	380.284	-1.14181	5.24302e-06	1.21716e-05
MMP1617	hypothetical protein	arCOG03458	S	17.0624	4.33102	4.72388	17.4848	19.3844	22.0593	0.821959	0.107399	0.142693
MMP1618	aIF-2B_I; archaeal transcription initiation factor 2B subunit I	arCOG01123	J	86.266	78.1197	90.3698	99.2328	104.243	106.276	-0.105308	0.430022	0.488838
MMP1619	molybdenum cofactor biosynthesis protein MoeA	arCOG00216	H	161.634	110.65	134.484	117.723	124.8	131.295	-0.495042	1.0066e-07	2.81139e-07
MMP1620	hypothetical protein	arCOG06682	S	24.3339	16.8527	24.9209	55.4757	75.8019	84.327	1.32906	2.64214e-07	7.01121e-07
MMP1621	ehbO; energy-converting hydrogenase B subunit O	arCOG01545	C	465.958	302.11	420.866	520.304	379.385	393.423	-0.246975	0.111682	0.147403
MMP1622	ehbM; energy-converting hydrogenase B subunit M	arCOG01553	C	296.897	255.803	302.647	302.189	201.516	221.104	-0.627854	0.000759671	0.00139722
MMP1623	ehbL; energy-converting hydrogenase B subunit L	arCOG01543	C	309.648	161.218	271.664	321.83	200.799	262.397	-0.27529	0.201306	0.249965
MMP1624	ehbK; energy-converting hydrogenase B subunit K	arCOG02182	C	472.859	439.907	482.433	508.313	318.629	412.638	-0.569522	0.00371974	0.00624208
MMP1625	ehbJ; energy-converting hydrogenase B subunit J	arCOG06683	S	113.196	131.424	80.0344	106.704	70.8388	65.026	-0.834655	0.0104485	0.0164525
MMP1626	monovalent cation/H+ antiporter subunit B	arCOG03079	P	352.076	224.576	307.684	389.109	275.783	309.197	-0.228662	0.138435	0.180416
MMP1627	ehbG; energy-converting hydrogenase B subunit G	arCOG05076	S	145.347	44.4034	77.1872	150.381	88.6836	131.927	0.150119	0.661044	0.711521
MMP1628	ehbF; energy-converting hydrogenase B subunit F	arCOG01537	C	791.526	575.508	705.96	689.267	632.862	686.919	-0.421994	1.18323e-11	4.8598e-11
MMP1629	ehbE; energy-converting hydrogenase B subunit E	arCOG03072	P	1495.93	1130.58	1268.5	1047.33	1154.63	1263.54	-0.54856	3.47999e-07	9.09754e-07
MMP1630	ABC transporter ATPase	arCOG00185	R	155.047	113.068	138.126	161.14	176.085	173.651	-0.0449727	0.613447	0.665985
MMP1631	PA-phosphatase-like phosphoesterase	arCOG03056	I	29.4411	11.0756	19.9856	81.7992	88.0425	81.9152	1.69968	3.47088e-13	1.62651e-12
MMP1632	yqiX; Solute-binding protein/glutamate receptor:Bacterial extracellular solute-binding protein, family 3	arCOG01799	E	187.458	165.262	189.308	200.261	182.204	203.903	-0.274722	0.0221709	0.0334749
MMP1633	hypothetical protein	arCOG04884	S	176.646	101.057	128.962	311.463	264.127	286.393	0.717274	4.89405e-07	1.26442e-06
MMP1634	DsrE family protein	arCOG02066	R	310.362	319.6	330.425	461.064	477.408	466.897	0.147775	0.352411	0.410681
MMP1635	redox-active disulfide protein 1	arCOG01972	O	1084.96	707.364	799.327	886.475	789.393	916.173	-0.370598	0.000988028	0.00178007
MMP1636	major facilitator transporter	arCOG00143	G	88.7064	49.4669	65.1506	115.372	116.976	121.394	0.437664	0.000788442	0.00144712
MMP1637	hypothetical protein	arCOG02289	R	1363.08	1011.4	1263.07	1120.58	1146.03	1176.98	-0.456312	4.81764e-11	1.88219e-10
MMP1638	MoaA/nifB/pqqE family protein	arCOG00955	R	81.5763	48.744	63.3295	65.7139	65.153	66.8257	-0.338672	0.00705337	0.0114019
MMP1639	phosphomethylpyrimidine kinase	arCOG00020	H	18.7219	8.87084	10.4962	23.1503	19.3485	20.1937	0.359608	0.127306	0.166775
MMP1640	S-adenosylmethionine synthetase	arCOG01678	E	1397.62	1312.99	1284.22	370.265	341.68	324.311	-2.34412	1.62333e-57	3.66707e-56
MMP1641	soluble P-type ATPase	arCOG01579	R	126.082	78.3984	94.0736	118.022	105.553	122.061	-0.158305	0.192576	0.240311
MMP1642	ATP/GTP-binding motif-containing protein	arCOG00354	R	269.266	198.119	247.174	399.499	379.832	384.346	0.327724	6.96772e-05	0.000146505
MMP1643	hypothetical protein	arCOG02263	S	1589.48	1383.79	1483.73	1543.8	1456.93	1503.06	-0.37519	0.000556732	0.00104916
MMP1644	hypothetical protein	arCOG04893	S	455.455	218.523	337.391	904.237	874.612	888.195	1.05304	1.42496e-10	5.33072e-10
MMP1645	aspartate/glutamate/uridylate kinase	arCOG00860	R	93.6294	34.4691	63.8456	704.924	662.025	675.019	3.07691	1.8781e-40	2.80441e-39
MMP1646	hypothetical protein	arCOG01863	K	1015.16	525.751	742.184	583.209	518.426	543.123	-0.824833	3.22025e-08	9.4568e-08
MMP1647	psmR; proteasome-activating nucleotidase (PAN)	arCOG01306	O	1942.89	1291.92	1639.12	2622.4	2610.39	2606.78	0.316488	4.93878e-06	1.15566e-05
MMP1648	hypothetical protein	arCOG01521	Q	153.731	84.0021	123.428	870.878	854.783	886.297	2.49598	9.49205e-90	3.98214e-88
MMP1649	modC; ATP/GTP-binding site motif A (P-loop):ABC transporter:AAA ATPase:TOBE domain	arCOG00175	G	22.5798	15.2524	17.1741	16.8065	15.2333	17.8611	-0.5156	0.00275194	0.00468042
MMP1650	NifC-like ABC-type transporter	arCOG00164	O	8.29087	9.49173	11.7463	6.68131	6.74655	6.3751	-0.961949	0.00205976	0.00356513
MMP1651	modA; periplasmic molybdate-binding protein	arCOG00219	P	50.4233	55.9369	54.4832	11.674	16.6312	15.1076	-2.29286	8.87645e-21	6.46293e-20
MMP1652	molybdate ABC transporter periplasmic substrate-binding protein	arCOG00219	P	393.476	330.388	390.734	50.3648	47.5905	50.3001	-3.29652	1.2649e-181	1.71443e-179
MMP1653	hypothetical protein	arCOG07638	S	133.081	66.1555	95.9079	250.114	248.495	251.644	0.997655	1.20024e-10	4.51885e-10
MMP1654	hypothetical protein	arCOG07638	S	76.0725	47.6057	59.7512	136.541	139.598	145.421	0.830612	1.05065e-15	5.83986e-15
MMP1655	hypothetical protein	arCOG07638	S	54.3068	27.0396	37.0409	101.625	102.896	108.21	1.0474	9.10082e-11	3.46342e-10
MMP1656	glutamine amidotransferase subunit PdxT	arCOG00034	H	134.364	102.378	137.369	136.407	135.81	162.26	-0.163461	0.205088	0.253768
MMP1657	hypothetical protein	arCOG00913	R	207.255	129.48	163.064	242.934	250.927	272.494	0.249284	0.01535	0.023601
MMP1658	30S ribosomal protein S8e	arCOG04154	J	4247.39	3011.61	3632.15	3650.66	3465.39	3676.06	-0.388115	6.78366e-12	2.83242e-11
MMP1659	pyrB; Aspartate carbamoyltransferase; catalytic subunit	arCOG00911	F	231.448	169.391	208.708	326.522	328.162	315.208	0.294711	0.000361085	0.000692309
MMP1660	hypothetical protein	arCOG05092	S	137.637	103.752	112.153	129.077	140.776	153.449	-0.118034	0.381433	0.439846
MMP1661	hypothetical protein	arCOG05091	S	159.249	25.9861	91.3283	196.607	155.075	205.887	0.715142	0.108983	0.144491
MMP1662	cbiF; Precorrin-4 C11-methyltransferase	arCOG00645	H	176.3	228.927	249.624	139.586	152.564	150.512	-0.980607	2.82985e-05	6.14821e-05
MMP1663	hypothetical protein	arCOG04278	R	162.475	145.373	183.033	137.663	140.578	144.591	-0.604173	6.33959e-06	1.46018e-05
MMP1664	hypothetical protein	arCOG02715	S	46.3771	33.3541	40.4926	27.4456	16.9312	24.8565	-1.17341	2.62661e-09	8.78194e-09
MMP1665	HEAT domain-containing protein	arCOG06748	S	21.0868	11.5401	16.7082	81.8808	81.1244	86.5835	1.96842	6.12261e-51	1.19867e-49
MMP1666	flaB1; flagellin B1 percursor	arCOG01829	N	23.5863	24.3018	18.6987	2130.04	2051.82	2052.99	6.16639	4.09489e-285	1.44304e-282
MMP1667	flaB2; flagellin B2	arCOG01829	N	42.737	38.0544	29.6929	3146.58	2881.92	3045.12	5.97695	1.85893e-293	8.18857e-291
MMP1668	flaB3; flagellin B3	arCOG01829	N	53.1613	29.5029	30.291	2113.3	1912.63	2030.07	5.37774	3.41015e-217	7.51085e-215
MMP1669	flaC; flagella accessory protein C	arCOG05119	N	38.9661	17.6638	31.6778	1363.41	1184.69	1346.54	5.09196	2.65252e-207	4.67375e-205
MMP1670	flaD; flagella accessory protein D	arCOG02965	N	43.3413	35.989	38.1274	1257.13	1117.91	1199.93	4.55017	0	0
MMP1671	flaE; flagella accessory protein E	arCOG02965	N	64.2941	42.0363	50.4343	1276.94	1056.83	1214.48	4.12431	1.76193e-214	3.44947e-212
MMP1672	flaF; flagella accessory protein F	arCOG01824	N	11.5661	4.03312	9.89765	261.329	239.759	301.527	4.57466	2.61421e-80	9.59631e-79
MMP1673	flaG; flagella accessory protein G	arCOG01822	N	15.208	10.9375	8.25896	207.533	182.207	206.059	3.73834	8.07196e-75	2.68355e-73
MMP1674	flaH; flagella accessory protein H	arCOG04148	N	8.98526	1.9249	5.62366	120.34	121.487	128.694	4.09757	8.72724e-51	1.68982e-49
MMP1675	flaI; flagella accessory protein I	arCOG01817	N	25.9964	22.2964	23.2739	236.473	233.989	246.391	2.94655	3.22914e-159	2.9946e-157
MMP1676	flaJ; flagella accessory protein J	arCOG01809	N	34.8395	25.3404	27.6081	244.884	228.178	243.285	2.65304	4.9293e-163	4.82524e-161
MMP1677	(S)-2,3-di-O-geranylgeranylglyceryl phosphate synthase	arCOG00476	H	122.196	77.8652	114.541	81.9887	87.3719	98.0052	-0.604537	3.3051e-06	7.8591e-06
MMP1678	nfo; endonuclease IV	arCOG01894	L	51.2532	30.6016	35.4636	112.873	109.852	124.287	1.19369	5.48225e-17	3.24152e-16
MMP1679	hypothetical protein	arCOG04477	S	522.377	225.371	398.262	697.318	635.821	704.309	0.489701	0.0133091	0.0206432
MMP1680	glmS; glucosamine--fructose-6-phosphate aminotransferase	arCOG00057	M	218.025	169.812	189.323	173.345	174.479	171.909	-0.531695	8.32388e-10	2.90429e-09
MMP1681	hypothetical protein	arCOG00074	E	362.66	205.668	285.25	372.651	350.297	357.862	-0.0180238	0.878202	0.899124
MMP1682	recJ; single stranded DNA-specific exonuclease	arCOG00427	L	139.845	110.62	126.132	246.91	234.216	239.275	0.555519	8.88057e-11	3.38692e-10
MMP1683	hypothetical protein	arCOG06684	S	343.594	121.997	203.723	453.931	438.413	459.258	0.689238	0.00603467	0.00980007
MMP1684	metallophosphoesterase	arCOG01145	R	65.4676	26.1887	33.0464	333.603	350.191	367.323	2.73401	1.12295e-29	1.20649e-28
MMP1685	hypothetical protein	arCOG06620	S	3278.56	2916.06	2840.62	3884.96	3882.67	4024.42	-0.00917757	0.941964	0.951687
MMP1686	cbf5; pseudouridine syntase related protein	arCOG00987	J	364.531	348.228	355.026	287.003	294.409	294.421	-0.682747	8.89163e-07	2.24456e-06
MMP1687	korD; 2-oxoglutarate ferredoxin oxidoreductase, delta (ferredoxin) subunit	arCOG00959	C	59.5221	54.3155	40.6664	22.2995	23.1271	37.7794	-1.28635	7.10804e-05	0.0001491
MMP1688	hypothetical protein	arCOG05074	S	274.848	150.724	216.511	206.955	201.281	213.096	-0.406	0.00181509	0.00316339
MMP1689	comE; Sulfopyruvate decarboxylase subunit beta	arCOG01614	E	252.623	192.955	212.6	424.926	428.083	424.921	0.579476	2.59491e-10	9.54535e-10
MMP1690	hisA/hisF family protein	arCOG00616	R	49.3105	35.8911	36.8166	148.807	148.3	150.224	1.49944	3.67885e-32	4.47044e-31
MMP1691	fwdB; tungsten containing formylmethanofuran dehydrogenase, subunit B	arCOG01499	C	8094.06	7361.64	7837.76	4694.88	4420.47	4421.39	-1.17747	3.98524e-22	3.07982e-21
MMP1692	vhuB; polyferredoxin, associated with F420-non-reducing hydrogenase	arCOG02181	C	8700.75	8695.01	9157.06	5018.03	5000.54	4954.15	-1.2277	8.15381e-17	4.77309e-16
MMP1693	vhuU; F420 non-reducing hydrogenase subunit	arCOG06685	C	4513.31	5845.4	3881.03	2162.11	2108.13	2567.34	-1.48959	1.32774e-08	4.08287e-08
MMP1694	vhuA; F420-non-reducing hydrogenase subunit alpha	arCOG01549	C	8266.97	8828.13	8774.99	4596.05	4563.66	4497.03	-1.32861	2.01855e-15	1.09436e-14
MMP1695	vhuG; F420-non-reducing hydrogenase subunit	arCOG02472	C	9074.37	7737.54	8715.7	4964.73	4765.41	4725.9	-1.20908	1.02911e-32	1.26804e-31
MMP1696	vhuD; F420-non-reducing hydrogenase subunit delta	arCOG02475	C	6564.7	4556.14	5880.63	3433.7	3292.63	3325.75	-1.13055	1.29757e-69	3.87512e-68
MMP1697	hdrA; heterodisulfide reductase, subunit A	arCOG02235	C	10180.3	13878.5	11678.3	5324.7	5331.31	5290.65	-1.59197	1.95957e-11	7.86505e-11
MMP1698	hypothetical protein	arCOG04106	I	294.822	140.173	215.398	2116.88	2075.02	2082.51	2.92221	1.02861e-70	3.17968e-69
MMP1699	hypothetical protein	arCOG04899	S	480.257	571.694	310.152	174.703	200.331	197.588	-1.67323	3.18117e-08	9.35764e-08
MMP1700	SSS sodium solute transporter superfamily	arCOG01316	E	394.312	381.248	264.776	205.636	195.272	196.615	-1.20491	2.74574e-08	8.15849e-08
MMP1701	amino acid-binding ACT domain-containing protein	arCOG04396	E	549.414	308.533	453.463	359.022	363.654	397.201	-0.587082	4.23737e-06	1.00084e-05
MMP1702	hom; Homoserine dehydrogenase	arCOG01351	E	585.206	489.567	522.547	355.38	374.929	389.721	-0.899364	4.3819e-17	2.60841e-16
MMP1703	hypothetical protein	arCOG05023	S	267.776	120.457	196.554	168.104	166.184	179.375	-0.529838	0.00452731	0.00746921
MMP1704	hypothetical protein	arCOG04853	K	665.91	661.962	712.435	3083.41	3098.5	3174.91	1.79829	2.47741e-35	3.18628e-34
MMP1705	creatininase	arCOG04536	R	361.051	236.632	283.688	1418.53	1385.33	1480.52	1.91041	3.04245e-114	1.84855e-112
MMP1706	H/ACA RNA-protein complex component Nop10p	arCOG00906	J	3.39705	1.22157	0.999282	4.93162	7.40742	3.19981	1.08188	0.272355	0.325569
MMP1707	aIF2_alpha; translation initiation factor aIF-2, subunit alpha	arCOG04107	J	1718.65	1384.58	1583.69	5143.54	5274.9	5136.62	1.3472	2.10821e-53	4.3702e-52
MMP1708	rps27e; SSU ribosomal protein S27E	arCOG04108	J	953.748	305.313	435.816	1329.37	1194.61	1366.01	0.881995	0.00329955	0.00557947
MMP1709	rpl44e; LSU ribosomal protein L44E	arCOG04109	J	797.258	699.413	850.75	699.493	723.541	870.893	-0.423422	0.00286299	0.00485991
MMP1710	hypothetical protein	arCOG00551	L	200.17	130.235	157.455	234.279	206.557	252.233	0.134372	0.240452	0.292796
MMP1711	pcnA; Proliferating cell nuclear antigen, PCNA	arCOG00488	L	561.609	552.714	559.789	517.793	511.462	543.585	-0.490151	0.000721374	0.00133235
MMP1712	LysR family transcriptional regulator	arCOG00224	K	550.459	424.76	493.733	491.821	456.702	456.966	-0.443747	1.0068e-07	2.81139e-07
MMP1713	hypothetical protein	arCOG00116	R	107.25	59.0851	78.3564	149.959	132.588	150.191	0.460468	0.000875236	0.00159315
MMP1714	roadblock/LC7 family protein	arCOG02603	R	1050.28	732.431	899.632	1054.32	903.871	1094.8	-0.188559	0.0462043	0.0664588
MMP1715	small GTP-binding protein	arCOG00362	R	557.051	498.122	557.119	573.592	504.991	601.321	-0.333053	0.00830834	0.0132843
MMP1716	hmdII; H(2)-forming methylenetetrahydromethanopterin dehydrogenase related protein	arCOG03195	R	1145.62	1229.01	1205.17	1180.24	1126.6	1231.71	-0.425042	0.0116871	0.0183046
MMP1717	type 12 methyltransferase	arCOG05058	Q	131.995	82.7012	89.5312	320.662	320.404	349.527	1.33505	6.05807e-25	5.53073e-24
MMP1718	hypothetical protein	arCOG03422	S	135.668	70.3888	83.3275	292.485	288.022	308.296	1.25755	5.22639e-13	2.37956e-12
MMP1719	hypothetical protein	arCOG05057	S	27.4451	14.8576	21.2548	279.626	271.837	305.957	3.38972	4.52994e-151	3.80083e-149
MMP1720	hypothetical protein	arCOG06686	S	618.705	592.161	640.381	452.609	480.265	504.726	-0.762447	4.68809e-08	1.36086e-07
MMP1721	hypothetical protein	arCOG00589	N	622.796	441.994	563.291	367.993	380.374	415.659	-0.859025	2.30899e-25	2.13007e-24
MMP1722	hisF; Imidazoleglycerol-phosphate synthase, cyclase subunit	arCOG00617	E	205.279	158.92	199.285	305.667	298.716	327.498	0.346382	0.000110588	0.000225261
sRNA00001	--			0	0	0	0	0	0	NA	NA	NA
sRNA00002	--			0	0	0	0	0	0	NA	NA	NA
sRNA00003	--			0	0	0	0.385631	1.2412	2.08509	3.69017	0.0466824	0.0669279
sRNA00004	--			0	0	0	0	0	0	NA	NA	NA
sRNA00007	--			0	0	0	0	0	0	NA	NA	NA
sRNA00008	--			200.735	40.4228	82.6679	3338.44	3161.53	3610.16	4.63729	1.89277e-37	2.56543e-36
sRNA00011	--			0	0	0	0	0	0	NA	NA	NA
sRNA00013	--			0	0	0	2.84938	0	0	0.607547	0.881639	0.90055
sRNA00015	--			491.934	124.148	241.146	15123.9	13112.1	16312.5	5.39625	1.10777e-56	2.47074e-55
sRNA00018	--			38.4157	16.2936	29.555	3394.79	3202.18	3377.91	6.49442	0	0
sRNA00019	--			0	0	0	0	0	0	NA	NA	NA
sRNA00025	--			6.54246	14.1159	3.84909	15.1967	14.2661	18.4878	0.601545	0.423929	0.483159
sRNA00028	--			7703.04	4844.09	6409.5	7952.98	6669.51	5658.75	-0.266306	0.0940401	0.126199
sRNA00031	--			1.05147	4.53726	1.23721	48.8466	83.85	69.9895	4.64305	4.92452e-10	1.76362e-09
sRNA00046	--			176.646	190.565	136.992	69.9394	78.3712	95.8004	-1.44778	3.99546e-07	1.03988e-06
sRNA00047	--			85.6923	16.2183	52.4049	11265.7	10463.9	13020.2	7.49917	2.23031e-94	1.03416e-92

## Sheet: arCOG analysis
The number of up-regulated and down-regulated genes in each function code (as in COGs) were listed below. The significance statistical analysis were analysised by Fisher's Exact Test
The p-value smaller than 0.05 was thought to be statistical significance (marked by ' * ' in Fig 1d) and the p-value smaller than 0.01 was thought to be extremely statistical significance (marked by ' ** ' in Fig 1d)
Function code (as in COGs)	C	D	E	F	G	H	I	J	K	L
The numbers of up-regulated genes	26	2	18	15	18	30	6	33	34	17
p-Value(Up-regulated genes)	1	0.9	1	0.6117	0.2656	0.7876	0.4755	0.9924	0.00613	0.7929
The numbers of down-regulated geners	76	4	52	10	22	38	5	40	15	12
p-Value(Down-regulated genes)	8.298e-09	0.39	3.391e-05	0.9336	0.01301	0.06386	0.585	0.6419	0.9638	0.9673
Total gene numbers	166	12	122	54	54	116	19	158	81	68
Function code (as in COGs)	M	N	O	P	Q	R	S	T	U	V	Total
The numbers of up-regulated genes	5	22	13	21	7	66	153	3	1	4	494
p-Value(Up-regulated genes)	0.9834	1.049e-06	0.7961	0.705	0.04919	0.5446	3.671e-07	0.5819	0.983	0.7179
The numbers of down-regulated geners	14	5	9	31	2	38	67	2	6	4	452
p-Value(Down-regulated genes)	0.03998	0.9397	0.9621	0.006667	0.8934	0.9999	1	0.7838	0.06667	0.6398
Total gene numbers	34	31	53	79	13	231	393	10	12	16	1722
